# Supplementary material for: 4-(Dimethyl­amino)benzaldehyde
Source: Acta Crystallogr Sect E Struct Rep Online. 2008 Jun 7;64(Pt 7):o1182. doi: 10.1107/S160053680801581X (PMC2961670; doi:10.1107/S160053680801581X)
Supplement: Supplementary file 1 [file e-64-o1182-sup1.cif]

##############################################################################
###                                                                        ###
###        Electronic paper (Acta Crystallographica Section E)             ###
###                                                                        ###
##############################################################################
#                                                                            #
# This CIF contains the data in a paper accepted for publication in Acta     #
# Crystallographica Section E. It conforms to the requirements of Notes      #
# for Authors for Section E, and has been peer reviewed under the auspices   #
# of the IUCr Commission on Journals.                                        #
#                                                                            #
# Full details of the Crystallographic Information File format               #
# are given in the paper "The Crystallographic Information File (CIF):       #
# a New Standard Archive File for Crystallography" by S. R. Hall, F. H.      #
# Allen and I. D. Brown [Acta Cryst. (1991), A47, 655-685].                  #
#                                                                            #
# The current version of the core CIF dictionary is obtainable from          #
# ftp://ftp.iucr.org/pub/cif_core.dic. The current version number is 2.4.    #
#                                                                            #
# Software is freely available for graphical display of the structure(s) in  #
# this CIF.  For information consult the CIF home page http://www.iucr.org/  #
# cif/home.html                                                              #
#                                                                            #
# This file may be used for bona fide research purposes within the           #
# scientific community so long as proper attribution is given to the journal # 
# article from which it was obtained.                                        #
#                                                                            #
##############################################################################
                                             
data_I
_audit_creation_method     SHELXL97
_chemical_name_systematic
;
4-(Dimethylamino)benzaldehyde
;
_chemical_name_common     ?
_chemical_formula_moiety     'C9 H11 N O'
_chemical_formula_sum     'C9 H11 N O'
_chemical_formula_iupac     'C9 H11 N O'
_chemical_formula_weight     149.19
_chemical_melting_point     ?
_symmetry_cell_setting     monoclinic
_symmetry_space_group_name_H-M     'P 21/n'
_symmetry_space_group_name_Hall     '-P 2yn'
loop_
    _symmetry_equiv_pos_as_xyz
    'x, y, z'
    '-x+1/2, y+1/2, -z+1/2'
    '-x, -y, -z'
    'x-1/2, -y-1/2, z-1/2'
_cell_length_a     10.356(6)
_cell_length_b     7.686(4)
_cell_length_c     20.8434(13)
_cell_angle_alpha     90.00
_cell_angle_beta     96.808(13)
_cell_angle_gamma     90.00
_cell_volume     1647.4(12)
_cell_formula_units_Z     8
_cell_measurement_reflns_used     2869
_cell_measurement_theta_min     2
_cell_measurement_theta_max     25.0
_cell_measurement_temperature     123(2)
_exptl_crystal_description     block
_exptl_crystal_colour     colourless
_exptl_crystal_size_max     0.27
_exptl_crystal_size_mid     0.23
_exptl_crystal_size_min     0.20
_exptl_crystal_density_diffrn     1.203
_exptl_crystal_density_meas     ?
_exptl_crystal_density_method     'not measured'
_exptl_crystal_F_000     640
_exptl_absorpt_coefficient_mu     0.079
_exptl_absorpt_correction_type     multi-scan
_exptl_absorpt_process_details     '(SADABS; Bruker, 2002)'
_exptl_absorpt_correction_T_min     0.9793
_exptl_absorpt_correction_T_max     0.9812
_exptl_special_details
;
;
_diffrn_ambient_temperature     123(2)
_diffrn_radiation_type     MoK\a
_diffrn_radiation_wavelength     0.71073
_diffrn_radiation_source     'fine-focus sealed tube'
_diffrn_radiation_monochromator     graphite
_diffrn_measurement_device_type     'Bruker SMART CCD area-detector'
_diffrn_measurement_method     '\f and \w'
_diffrn_detector_area_resol_mean     ?
_diffrn_reflns_number     9835
_diffrn_reflns_av_R_equivalents     0.0579
_diffrn_reflns_av_sigmaI/netI     0.0481
_diffrn_reflns_theta_min     1.97
_diffrn_reflns_theta_max     25.03
_diffrn_reflns_theta_full     25.03
_diffrn_measured_fraction_theta_max     0.988
_diffrn_measured_fraction_theta_full     0.988
_diffrn_reflns_limit_h_min     -12
_diffrn_reflns_limit_h_max     12
_diffrn_reflns_limit_k_min     -9
_diffrn_reflns_limit_k_max     9
_diffrn_reflns_limit_l_min     -22
_diffrn_reflns_limit_l_max     24
_diffrn_standards_number     0
_diffrn_standards_interval_count     .
_diffrn_standards_interval_time     .
_diffrn_standards_decay_%     ?
_refine_special_details
;
Refinement of <i>F</i>^2^ against ALL reflections. The weighted <i>R</i>-factor
<i>wR</i> and goodness of fit <i>S</i> are based on <i>F</i>^2^, conventional
<i>R</i>-factors <i>R</i> are based on <i>F</i>, with <i>F</i> set to zero for
negative <i>F</i>^2^. The threshold expression of <i>F</i>^2^ >
\s(<i>F</i>^2^) is used only for calculating <i>R</i>-factors(gt) <i>etc</i>.
and is not relevant to the choice of reflections for refinement.
<i>R</i>-factors based on <i>F</i>^2^ are statistically about twice as large
as those based on <i>F</i>, and <i>R</i>- factors based on ALL data will be
even larger.
;
_reflns_number_total     2869
_reflns_number_gt     1826
_reflns_threshold_expression     I>2\s(I)
_refine_ls_structure_factor_coef     Fsqd
_refine_ls_matrix_type     full
_refine_ls_R_factor_all     0.0894
_refine_ls_R_factor_gt     0.0567
_refine_ls_wR_factor_gt     0.1416
_refine_ls_wR_factor_ref     0.1597
_refine_ls_goodness_of_fit_ref     1.014
_refine_ls_restrained_S_all     1.014
_refine_ls_number_reflns     2869
_refine_ls_number_parameters     199
_refine_ls_number_restraints     0
_refine_ls_hydrogen_treatment     constr
_refine_ls_weighting_scheme     calc
_refine_ls_weighting_details
               'calc w = 1/[\s^2^(Fo^2^)+(0.0934P)^2^] where P=(Fo^2^+2Fc^2^)/3'
_atom_sites_solution_hydrogens     geom
_atom_sites_solution_primary     direct
_atom_sites_solution_secondary     difmap
_refine_ls_shift/su_max     0.001
_refine_ls_shift/su_mean     0.000
_refine_diff_density_max     0.217
_refine_diff_density_min     -0.314
_refine_ls_extinction_method     none
_refine_ls_extinction_coef     ?
loop_
    _atom_type_symbol
    _atom_type_description
    _atom_type_scat_dispersion_real
    _atom_type_scat_dispersion_imag
    _atom_type_scat_source
    'C' 'C' 0.0033 0.0016
                         'International Tables Vol C Tables 4.2.6.8 and 6.1.1.4'
    'H' 'H' 0.0000 0.0000
                         'International Tables Vol C Tables 4.2.6.8 and 6.1.1.4'
    'N' 'N' 0.0061 0.0033
                         'International Tables Vol C Tables 4.2.6.8 and 6.1.1.4'
    'O' 'O' 0.0106 0.0060
                         'International Tables Vol C Tables 4.2.6.8 and 6.1.1.4'
_computing_data_collection     'SMART (Bruker, 2002)'
_computing_cell_refinement     'SAINT (Bruker, 2002)'
_computing_data_reduction     'SAINT (Bruker, 2002)'
_computing_structure_solution     'SHELXS97 (Sheldrick, 2008)'
_computing_structure_refinement     'SHELXL97 (Sheldrick, 2008)'
_computing_molecular_graphics     'SHELXTL (Sheldrick, 2008)'
_computing_publication_material     'SHELXTL (Sheldrick, 2008)'
loop_
    _atom_site_type_symbol
    _atom_site_label
    _atom_site_fract_x
    _atom_site_fract_y
    _atom_site_fract_z
    _atom_site_U_iso_or_equiv
    _atom_site_adp_type
    _atom_site_calc_flag
    _atom_site_refinement_flags
    _atom_site_occupancy
    _atom_site_disorder_assembly
    _atom_site_disorder_group
    O O1 1.26881(13) 0.5751(2) 0.18550(9) 0.1025(6) Uani d . 1 . .
    O O2 1.37916(14) 0.2647(3) 0.04689(9) 0.1088(6) Uani d . 1 . .
    C C9 0.57238(17) 0.7676(3) 0.21132(10) 0.0742(6) Uani d . 1 . .
    H H9A 0.4815 0.7498 0.1976 0.111 Uiso calc R 1 . .
    H H9B 0.5939 0.8876 0.2055 0.111 Uiso calc R 1 . .
    H H9C 0.5912 0.7373 0.2561 0.111 Uiso calc R 1 . .
    C C8 0.57965(16) 0.5577(3) 0.12110(9) 0.0653(5) Uani d . 1 . .
    H H8A 0.4876 0.5723 0.1213 0.098 Uiso calc R 1 . .
    H H8B 0.6017 0.4370 0.1271 0.098 Uiso calc R 1 . .
    H H8C 0.6040 0.5968 0.0805 0.098 Uiso calc R 1 . .
    C C18 0.69062(19) 0.0550(3) 0.08262(11) 0.0809(6) Uani d . 1 . .
    H H18A 0.5991 0.0674 0.0694 0.121 Uiso calc R 1 . .
    H H18B 0.7102 0.0920 0.1267 0.121 Uiso calc R 1 . .
    H H18C 0.7151 -0.0647 0.0789 0.121 Uiso calc R 1 . .
    C C17 0.68913(18) 0.2440(3) -0.01380(10) 0.0776(6) Uani d . 1 . .
    H H17A 0.5978 0.2267 -0.0120 0.116 Uiso calc R 1 . .
    H H17B 0.7132 0.1938 -0.0528 0.116 Uiso calc R 1 . .
    H H17C 0.7079 0.3664 -0.0132 0.116 Uiso calc R 1 . .
    C C5 0.78138(15) 0.66025(19) 0.18319(8) 0.0453(4) Uani d . 1 . .
    C C2 1.05546(16) 0.6610(2) 0.20311(9) 0.0524(5) Uani d . 1 . .
    N N1 0.64859(12) 0.65921(18) 0.17319(7) 0.0542(4) Uani d . 1 . .
    C C4 0.85497(16) 0.5535(2) 0.14644(8) 0.0508(4) Uani d . 1 . .
    H H4 0.8126 0.4817 0.1147 0.061 Uiso calc R 1 . .
    C C3 0.98899(16) 0.5538(2) 0.15671(8) 0.0528(5) Uani d . 1 . .
    H H3 1.0356 0.4810 0.1322 0.063 Uiso calc R 1 . .
    C C6 0.84982(16) 0.7670(2) 0.23045(8) 0.0529(5) Uani d . 1 . .
    H H6 0.8042 0.8385 0.2559 0.063 Uiso calc R 1 . .
    C C7 0.98356(16) 0.7666(2) 0.23942(8) 0.0559(5) Uani d . 1 . .
    H H7 1.0268 0.8391 0.2706 0.067 Uiso calc R 1 . .
    C C1 1.19714(19) 0.6632(3) 0.21338(11) 0.0716(6) Uani d . 1 . .
    H H1 1.2358 0.7399 0.2444 0.086 Uiso calc R 1 . .
    C C14 0.89524(16) 0.1659(2) 0.05031(8) 0.0500(4) Uani d . 1 . .
    N N2 0.76244(14) 0.1612(2) 0.04153(8) 0.0629(5) Uani d . 1 . .
    C C13 0.96580(17) 0.2560(2) 0.00770(8) 0.0567(5) Uani d . 1 . .
    H H13 0.9217 0.3114 -0.0281 0.068 Uiso calc R 1 . .
    C C11 1.16899(17) 0.1858(2) 0.07077(10) 0.0583(5) Uani d . 1 . .
    C C15 0.96619(17) 0.0836(2) 0.10370(9) 0.0581(5) Uani d . 1 . .
    H H15 0.9226 0.0210 0.1327 0.070 Uiso calc R 1 . .
    C C16 1.09953(17) 0.0953(2) 0.11309(9) 0.0609(5) Uani d . 1 . .
    H H16 1.1446 0.0410 0.1488 0.073 Uiso calc R 1 . .
    C C12 1.09922(18) 0.2640(2) 0.01775(9) 0.0612(5) Uani d . 1 . .
    H H12 1.1437 0.3234 -0.0117 0.073 Uiso calc R 1 . .
    C C10 1.3101(2) 0.1939(3) 0.08206(12) 0.0812(6) Uani d . 1 . .
    H H10 1.3506 0.1406 0.1192 0.097 Uiso calc R 1 . .
loop_
    _atom_site_aniso_label
    _atom_site_aniso_U_11
    _atom_site_aniso_U_22
    _atom_site_aniso_U_33
    _atom_site_aniso_U_12
    _atom_site_aniso_U_13
    _atom_site_aniso_U_23
    O1 0.0548(8) 0.1082(13) 0.1464(15) 0.0050(8) 0.0195(9) -0.0127(11)
    O2 0.0684(10) 0.1282(15) 0.1327(15) -0.0202(9) 0.0242(10) -0.0258(12)
    C9 0.0562(11) 0.0765(14) 0.0926(15) -0.0019(10) 0.0201(11) -0.0170(12)
    C8 0.0548(10) 0.0758(13) 0.0633(12) -0.0026(9) -0.0012(9) -0.0029(10)
    C18 0.0624(12) 0.0841(15) 0.0979(16) -0.0089(11) 0.0168(11) 0.0110(13)
    C17 0.0652(12) 0.0777(15) 0.0868(15) 0.0094(11) -0.0045(11) 0.0036(12)
    C5 0.0497(10) 0.0397(9) 0.0472(10) -0.0017(7) 0.0080(8) 0.0049(7)
    C2 0.0497(10) 0.0492(10) 0.0580(11) -0.0017(8) 0.0049(8) 0.0099(8)
    N1 0.0462(8) 0.0562(9) 0.0601(9) -0.0013(6) 0.0062(7) -0.0077(7)
    C4 0.0564(10) 0.0476(10) 0.0486(10) -0.0012(8) 0.0065(8) -0.0038(8)
    C3 0.0554(10) 0.0489(10) 0.0562(11) 0.0040(8) 0.0159(8) 0.0011(8)
    C6 0.0556(10) 0.0487(10) 0.0548(11) 0.0015(8) 0.0084(8) -0.0069(9)
    C7 0.0593(11) 0.0507(11) 0.0565(11) -0.0054(8) 0.0019(9) -0.0047(9)
    C1 0.0550(12) 0.0716(14) 0.0876(15) -0.0007(10) 0.0052(11) 0.0053(11)
    C14 0.0566(10) 0.0416(9) 0.0516(11) 0.0016(8) 0.0052(8) -0.0036(8)
    N2 0.0534(9) 0.0632(10) 0.0714(11) 0.0016(7) 0.0046(8) 0.0081(8)
    C13 0.0640(11) 0.0527(11) 0.0532(11) 0.0016(9) 0.0059(9) 0.0043(9)
    C11 0.0556(11) 0.0541(11) 0.0653(12) -0.0026(8) 0.0073(9) -0.0135(9)
    C15 0.0649(12) 0.0516(11) 0.0584(11) -0.0029(9) 0.0098(9) 0.0045(9)
    C16 0.0658(12) 0.0564(11) 0.0576(11) 0.0019(9) -0.0045(9) 0.0019(9)
    C12 0.0679(12) 0.0585(12) 0.0601(12) -0.0068(9) 0.0189(9) -0.0022(10)
    C10 0.0660(13) 0.0821(15) 0.0966(17) -0.0098(11) 0.0147(12) -0.0188(13)
_geom_special_details
;
All e.s.d.'s (except the e.s.d. in the dihedral angle between two l.s. planes)
are estimated using the full covariance matrix. The cell e.s.d.'s are taken
into account individually in the estimation of e.s.d.'s in distances, angles
and torsion angles; correlations between e.s.d.'s in cell parameters are only
used when they are defined by crystal symmetry. An approximate (isotropic)
treatment of cell e.s.d.'s is used for estimating e.s.d.'s involving l.s.
planes.
;
loop_
    _geom_bond_atom_site_label_1
    _geom_bond_atom_site_label_2
    _geom_bond_site_symmetry_2
    _geom_bond_distance
    _geom_bond_publ_flag
    O1 C1 . 1.204(2) ?
    O2 C10 . 1.212(3) ?
    C9 N1 . 1.448(2) ?
    C9 H9A . 0.96 ?
    C9 H9B . 0.96 ?
    C9 H9C . 0.96 ?
    C8 N1 . 1.454(2) ?
    C8 H8A . 0.96 ?
    C8 H8B . 0.96 ?
    C8 H8C . 0.96 ?
    C18 N2 . 1.450(2) ?
    C18 H18A . 0.96 ?
    C18 H18B . 0.96 ?
    C18 H18C . 0.96 ?
    C17 N2 . 1.451(2) ?
    C17 H17A . 0.96 ?
    C17 H17B . 0.96 ?
    C17 H17C . 0.96 ?
    C5 N1 . 1.366(2) ?
    C5 C4 . 1.407(2) ?
    C5 C6 . 1.407(2) ?
    C2 C7 . 1.386(2) ?
    C2 C3 . 1.389(2) ?
    C2 C1 . 1.457(3) ?
    C4 C3 . 1.379(2) ?
    C4 H4 . 0.93 ?
    C3 H3 . 0.93 ?
    C6 C7 . 1.375(2) ?
    C6 H6 . 0.93 ?
    C7 H7 . 0.93 ?
    C1 H1 . 0.93 ?
    C14 N2 . 1.366(2) ?
    C14 C13 . 1.399(2) ?
    C14 C15 . 1.409(2) ?
    C13 C12 . 1.374(3) ?
    C13 H13 . 0.93 ?
    C11 C12 . 1.384(3) ?
    C11 C16 . 1.389(3) ?
    C11 C10 . 1.454(3) ?
    C15 C16 . 1.374(2) ?
    C15 H15 . 0.93 ?
    C16 H16 . 0.93 ?
    C12 H12 . 0.93 ?
    C10 H10 . 0.93 ?
loop_
    _geom_angle_atom_site_label_1
    _geom_angle_atom_site_label_2
    _geom_angle_atom_site_label_3
    _geom_angle_site_symmetry_1
    _geom_angle_site_symmetry_3
    _geom_angle
    _geom_angle_publ_flag
    N1 C9 H9A . . 109.5 ?
    N1 C9 H9B . . 109.5 ?
    H9A C9 H9B . . 109.5 ?
    N1 C9 H9C . . 109.5 ?
    H9A C9 H9C . . 109.5 ?
    H9B C9 H9C . . 109.5 ?
    N1 C8 H8A . . 109.5 ?
    N1 C8 H8B . . 109.5 ?
    H8A C8 H8B . . 109.5 ?
    N1 C8 H8C . . 109.5 ?
    H8A C8 H8C . . 109.5 ?
    H8B C8 H8C . . 109.5 ?
    N2 C18 H18A . . 109.5 ?
    N2 C18 H18B . . 109.5 ?
    H18A C18 H18B . . 109.5 ?
    N2 C18 H18C . . 109.5 ?
    H18A C18 H18C . . 109.5 ?
    H18B C18 H18C . . 109.5 ?
    N2 C17 H17A . . 109.5 ?
    N2 C17 H17B . . 109.5 ?
    H17A C17 H17B . . 109.5 ?
    N2 C17 H17C . . 109.5 ?
    H17A C17 H17C . . 109.5 ?
    H17B C17 H17C . . 109.5 ?
    N1 C5 C4 . . 120.93(15) ?
    N1 C5 C6 . . 121.63(15) ?
    C4 C5 C6 . . 117.44(15) ?
    C7 C2 C3 . . 118.28(16) ?
    C7 C2 C1 . . 120.65(17) ?
    C3 C2 C1 . . 121.07(17) ?
    C5 N1 C9 . . 121.13(15) ?
    C5 N1 C8 . . 120.89(14) ?
    C9 N1 C8 . . 117.86(14) ?
    C3 C4 C5 . . 120.99(16) ?
    C3 C4 H4 . . 119.5 ?
    C5 C4 H4 . . 119.5 ?
    C4 C3 C2 . . 121.02(16) ?
    C4 C3 H3 . . 119.5 ?
    C2 C3 H3 . . 119.5 ?
    C7 C6 C5 . . 120.61(16) ?
    C7 C6 H6 . . 119.7 ?
    C5 C6 H6 . . 119.7 ?
    C6 C7 C2 . . 121.65(16) ?
    C6 C7 H7 . . 119.2 ?
    C2 C7 H7 . . 119.2 ?
    O1 C1 C2 . . 126.2(2) ?
    O1 C1 H1 . . 116.9 ?
    C2 C1 H1 . . 116.9 ?
    N2 C14 C13 . . 121.43(16) ?
    N2 C14 C15 . . 121.09(16) ?
    C13 C14 C15 . . 117.46(16) ?
    C14 N2 C18 . . 120.96(15) ?
    C14 N2 C17 . . 121.23(15) ?
    C18 N2 C17 . . 117.37(15) ?
    C12 C13 C14 . . 121.13(17) ?
    C12 C13 H13 . . 119.4 ?
    C14 C13 H13 . . 119.4 ?
    C12 C11 C16 . . 117.64(17) ?
    C12 C11 C10 . . 122.03(19) ?
    C16 C11 C10 . . 120.32(19) ?
    C16 C15 C14 . . 120.27(17) ?
    C16 C15 H15 . . 119.9 ?
    C14 C15 H15 . . 119.9 ?
    C15 C16 C11 . . 121.97(17) ?
    C15 C16 H16 . . 119.0 ?
    C11 C16 H16 . . 119.0 ?
    C13 C12 C11 . . 121.50(17) ?
    C13 C12 H12 . . 119.3 ?
    C11 C12 H12 . . 119.3 ?
    O2 C10 C11 . . 125.1(2) ?
    O2 C10 H10 . . 117.4 ?
    C11 C10 H10 . . 117.4 ?
loop_
    _geom_hbond_atom_site_label_D
    _geom_hbond_atom_site_label_H
    _geom_hbond_atom_site_label_A
    _geom_hbond_site_symmetry_A
    _geom_hbond_distance_DH
    _geom_hbond_distance_HA
    _geom_hbond_distance_DA
    _geom_hbond_angle_DHA
    C9 H9A O1 1_455 0.96 2.57 3.459(3) 155
    C3 H3 Cg1 1_555 0.93 2.78 3.593(3) 146
data_global
_journal_data_validation_number     ?
_journal_date_recd_electronic     2008-05-23
_journal_date_accepted     2008-05-26
_journal_name_full     'Acta Crystallographica, Section E'
_journal_year     2008
_journal_volume     64
_journal_issue      7
_journal_page_first     o1182
_journal_page_last     o1182
_journal_paper_category     QO
_journal_coeditor_code     CI2602
_publ_contact_author_name     'Bo Gao'
_publ_contact_author_address
;
Marine College
Zhejiang Institute of Communications
Hangzhou 311112
People's Republic of China
;
_publ_contact_author_email     bgao_zjvtit@126.com
_publ_contact_author_fax     '++86-571-88481900'
_publ_contact_author_phone     '++86-571-88481680'
_publ_section_title
;
4-(Dimethylamino)benzaldehyde
;
loop_
    _publ_author_name
    _publ_author_address
    'Bo Gao'
;
Marine College
Zhejiang Institute of Communications
Hangzhou 311112
People's Republic of China
;
    'Jian-Liang Zhu'
;
Marine College
Zhejiang Institute of Communications
Hangzhou 311112
People's Republic of China
;
