# Supplementary material for: 4-(Dimethyl­amino)benzaldehyde
Source: Acta Crystallogr Sect E Struct Rep Online. 2008 Jun 7;64(Pt 7):o1182. doi: 10.1107/S160053680801581X (PMC2961670; doi:10.1107/S160053680801581X)
Supplement: Supplementary file 2 [file e-64-o1182-Isup2.hkl]

#
# h,k,l, Fc-squared, Fo-squared, sigma(Fo-squared) and status flag
#
data_I
_shelx_title ' UU in P2(1)/n'
_shelx_refln_list_code          4
_shelx_F_calc_maximum      202.31
_exptl_crystal_F_000       640.00
_reflns_d_resolution_high  0.8400
 
loop_
 _symmetry_equiv_pos_as_xyz
 'x, y, z'
 '-x+1/2, y+1/2, -z+1/2'
 '-x, -y, -z'
 'x-1/2, -y-1/2, z-1/2'
 
_cell_length_a    10.3558
_cell_length_b     7.6862
_cell_length_c    20.8434
_cell_angle_alpha  90.000
_cell_angle_beta   96.808
_cell_angle_gamma  90.000
 
_shelx_F_squared_multiplier     1.000
 
loop_
 _refln_index_h
 _refln_index_k
 _refln_index_l
 _refln_F_squared_calc
 _refln_F_squared_meas
 _refln_F_squared_sigma
 _refln_observed_status
   2   0   0      581.67      561.58     10.68 o
   4   0   0      126.02      139.65      3.63 o
   6   0   0        0.88        0.00      0.61 o
   8   0   0        0.25        0.79      1.38 o
  10   0   0        3.94       15.19      3.44 o
  12   0   0        1.31        1.24      2.79 o
   1   1   0      291.41      261.04      5.25 o
   2   1   0      817.97      778.25     11.44 o
   3   1   0       28.79       37.15      1.00 o
   4   1   0     2204.91     2318.47     30.35 o
   5   1   0      837.29      808.59     11.45 o
   6   1   0        2.85        3.22      0.62 o
   7   1   0       19.03       18.49      1.54 o
   8   1   0        0.29        0.66      0.99 o
   9   1   0       15.61       13.35      1.80 o
  10   1   0        0.01        0.94      1.38 o
  11   1   0        4.87        3.90      1.88 o
  12   1   0        3.56        0.68      2.35 o
   0   2   0    13448.77     9414.73    668.52 o
   1   2   0      190.97      146.55      3.75 o
   2   2   0       22.71       19.79      2.24 o
   3   2   0      108.88       92.23      2.37 o
   4   2   0      478.95      440.33      6.72 o
   5   2   0       25.08       21.73      1.35 o
   6   2   0       26.58       24.44      1.55 o
   7   2   0       52.65       48.36      2.95 o
   8   2   0       10.30       10.13      1.39 o
   9   2   0       87.58       85.81      3.75 o
  10   2   0        0.06        3.97      1.64 o
  11   2   0        0.17        0.22      1.50 o
   1   3   0      169.59      137.73     25.45 o
   2   3   0      137.01      121.61      4.58 o
   3   3   0      275.52      272.63      5.73 o
   4   3   0        7.40        7.66      0.76 o
   5   3   0       13.60       12.01      1.57 o
   6   3   0        0.20        0.02      0.82 o
   7   3   0      611.51      527.76     69.95 o
   8   3   0       52.56       57.63      2.80 o
   9   3   0        3.52        3.59      1.39 o
  10   3   0       19.31       19.49      2.41 o
  11   3   0        0.53        1.67      1.96 o
   0   4   0      246.12      190.23      6.69 o
   1   4   0        0.24        0.89      0.57 o
   2   4   0      546.47      547.24     12.06 o
   3   4   0      349.03      331.72     12.16 o
   4   4   0       54.98       42.75      8.09 o
   5   4   0        3.93        3.55      1.10 o
   6   4   0       80.93       80.92      5.90 o
   7   4   0      744.46      775.17     13.84 o
   8   4   0        0.02        3.95      1.52 o
   9   4   0       14.32       16.76      2.33 o
  10   4   0        4.30        3.74      2.13 o
  11   4   0        0.05        0.00      5.31 o
   1   5   0       70.68       62.34      2.74 o
   2   5   0      627.70      527.14     82.26 o
   3   5   0       34.94       35.91      2.60 o
   4   5   0      207.71      150.20     35.49 o
   5   5   0        0.25        0.40      1.15 o
   6   5   0        9.73        6.63      1.48 o
   7   5   0      157.60      185.11      5.96 o
   8   5   0       20.16       14.46      2.31 o
   9   5   0        2.12        0.14      1.69 o
  10   5   0        2.07        0.97      4.74 o
   0   6   0       79.74       82.93      4.90 o
   1   6   0        0.73        0.72      1.42 o
   2   6   0      394.09      323.40     40.87 o
   3   6   0       52.60       44.95     16.01 o
   4   6   0        0.08        0.83      1.17 o
   5   6   0        0.69        0.00      1.57 o
   6   6   0        3.77        0.34      1.68 o
   7   6   0        7.02        8.31      4.48 o
   8   6   0        6.79        4.58      2.19 o
   9   6   0        2.10        3.24      3.43 o
   1   7   0        2.23        2.62      1.57 o
   2   7   0       50.05       39.27      4.13 o
   3   7   0       10.52       14.53      2.78 o
   4   7   0        0.26        0.44      2.17 o
   5   7   0        4.45        1.97      4.44 o
   6   7   0       13.12       13.71      2.50 o
   7   7   0       11.70       14.99      2.91 o
   0   8   0       36.96       37.37      7.14 o
   1   8   0       86.71       84.31      5.90 o
   2   8   0       11.91       13.31      5.08 o
   3   8   0        0.11        1.95      2.28 o
   4   8   0        0.03        0.00      1.94 o
   5   8   0        1.68        0.00      5.95 o
   1   9   0        5.71        0.00      3.93 o
   2   9   0        0.13        0.00      2.28 o
 -11   0   1        0.09        0.00      1.83 o
  -9   0   1       31.88       28.70      5.02 o
  -7   0   1        1.97        1.55      0.93 o
  -5   0   1       25.95       39.68      1.96 o
  -3   0   1       27.01       31.30      1.33 o
  -1   0   1      538.82      569.41     10.65 o
   3   0   1     9118.24     7188.28    129.46 o
   5   0   1      399.33      408.21      8.89 o
   7   0   1      127.13      124.14      4.20 o
   9   0   1      166.35      119.84      6.09 o
  11   0   1       24.13       29.00      8.06 o
 -12   1   1        1.01        0.00      2.36 o
 -11   1   1        5.52        0.77      1.59 o
 -10   1   1       69.15       57.56     11.29 o
  -9   1   1        0.19        0.99      1.21 o
  -8   1   1       92.79       91.35      4.47 o
  -7   1   1        8.48        9.45      1.14 o
  -6   1   1        0.59        0.55      0.46 o
  -5   1   1       72.71       87.15      2.05 o
  -4   1   1      579.77      620.99      9.89 o
  -3   1   1     1140.42     1127.87     16.72 o
  -2   1   1      310.19      311.81      5.12 o
  -1   1   1      788.15      778.59     11.39 o
   0   1   1      171.51      174.10      2.65 o
   1   1   1        0.30        0.10      0.28 o
   2   1   1      298.90      270.18      8.33 o
   3   1   1     1774.02     1771.43     25.35 o
   4   1   1      504.09      497.55      7.27 o
   5   1   1     4806.90     4612.58     64.51 o
   6   1   1        3.81        6.18      1.17 o
   7   1   1      132.29      109.95      3.17 o
   8   1   1        1.67        1.96      0.93 o
   9   1   1       20.57       20.15      2.07 o
  10   1   1        4.54        4.04      2.15 o
  11   1   1        0.30        0.00      1.34 o
  12   1   1        0.02        0.27      2.03 o
 -11   2   1        9.30        6.18      2.09 o
 -10   2   1       50.66       56.51      4.57 o
  -9   2   1       26.45       29.03      2.47 o
  -8   2   1       48.35       46.06      2.51 o
  -7   2   1       14.18       13.43      1.41 o
  -6   2   1       50.98       44.26      1.99 o
  -5   2   1       78.16       76.74      2.40 o
  -4   2   1       58.09       54.99      2.07 o
  -3   2   1      250.37      223.33      4.33 o
  -2   2   1     1399.62     1253.22     26.18 o
  -1   2   1        5.50        5.37      0.65 o
   0   2   1    18036.73    12895.87    294.00 o
   1   2   1       40.31       38.45      2.48 o
   2   2   1      343.57      337.54     16.70 o
   3   2   1       71.85       65.32      2.61 o
   4   2   1       36.89       28.28      1.18 o
   5   2   1        4.84       10.21      4.88 o
   6   2   1       94.01       90.27      2.78 o
   7   2   1      315.63      296.90      6.26 o
   8   2   1       11.89       13.13      1.97 o
   9   2   1       31.39       28.87      2.94 o
  10   2   1       65.73       51.88      5.01 o
  11   2   1        5.48        7.43      1.97 o
 -11   3   1        1.55        0.00      1.82 o
 -10   3   1        0.24        0.17      1.38 o
  -9   3   1       15.74       15.31      1.92 o
  -8   3   1       34.43       33.86      2.33 o
  -7   3   1       21.02       23.94      2.01 o
  -6   3   1       27.24       27.28      2.41 o
  -5   3   1        2.14        2.20      0.98 o
  -4   3   1      176.66      139.89      3.49 o
  -3   3   1       53.03       57.36      2.64 o
  -2   3   1     1543.62     1529.86     22.72 o
  -1   3   1      889.37      824.20     16.21 o
   0   3   1      862.57      836.66     13.05 o
   1   3   1        0.23        0.79      0.64 o
   2   3   1      376.76      388.55      8.71 o
   3   3   1        1.80        1.87      0.72 o
   4   3   1       62.44       63.98      2.66 o
   5   3   1       10.61       10.23      0.88 o
   6   3   1        3.03        2.30      0.90 o
   7   3   1       32.34       28.22      2.03 o
   8   3   1      112.35      118.00      3.92 o
   9   3   1       13.03        9.48      1.60 o
  10   3   1        2.44        4.03      1.84 o
  11   3   1        7.33        8.97      2.45 o
 -11   4   1        0.02        0.00      5.67 o
 -10   4   1        5.91        6.71      2.18 o
  -9   4   1        4.99        4.69      1.52 o
  -8   4   1      496.38      517.18     10.41 o
  -7   4   1        3.08        4.86      1.50 o
  -6   4   1        1.03        0.17      1.04 o
  -5   4   1       20.57       19.64      1.60 o
  -4   4   1        5.23        2.05      1.03 o
  -3   4   1        0.11        0.55      0.68 o
  -2   4   1      235.26      254.39      5.29 o
  -1   4   1       73.32       58.71      2.11 o
   0   4   1      222.37      188.99      4.29 o
   1   4   1        7.17        8.27      0.97 o
   2   4   1      471.80      457.27      8.16 o
   3   4   1      618.33      605.46     14.26 o
   4   4   1       49.46       43.14      2.10 o
   5   4   1       23.69       18.83      1.56 o
   6   4   1        0.07        0.00      0.99 o
   7   4   1      123.15      129.26      5.39 o
   8   4   1       75.89       80.74      4.00 o
   9   4   1       18.28       17.16      2.23 o
  10   4   1        2.51        4.49      2.04 o
 -10   5   1        0.96        2.21      1.98 o
  -9   5   1        0.30        0.00      1.56 o
  -8   5   1        1.57        3.82      1.97 o
  -7   5   1       40.40       40.22      4.32 o
  -6   5   1        8.54        7.61      1.61 o
  -5   5   1       11.31        9.19      1.43 o
  -4   5   1       32.24       34.35      2.83 o
  -3   5   1       62.44       71.08      2.69 o
  -2   5   1      445.13      447.24      8.47 o
  -1   5   1       51.83       62.36      2.46 o
   0   5   1        2.36        1.37      0.80 o
   1   5   1        0.02        0.00      0.69 o
   2   5   1        8.81        9.73      1.21 o
   3   5   1      352.75      347.80      7.93 o
   4   5   1        3.44        4.17      1.32 o
   5   5   1        0.51        0.00      1.21 o
   6   5   1        3.60        5.52      1.58 o
   7   5   1     1246.74     1329.30     31.03 o
   8   5   1        6.11       12.86      2.43 o
   9   5   1        0.03        0.00      1.59 o
  10   5   1        1.47        0.00      3.60 o
  -9   6   1        2.17        0.92      2.37 o
  -8   6   1        0.00        5.26      2.16 o
  -7   6   1       16.19       24.72      2.73 o
  -6   6   1        0.24        1.31      1.56 o
  -5   6   1       12.82       13.41      2.07 o
  -4   6   1       19.61       19.14      2.17 o
  -3   6   1        0.45        1.10      1.26 o
  -2   6   1        3.49        3.66      1.21 o
  -1   6   1       17.73       12.34      1.64 o
   0   6   1        0.14        0.25      1.24 o
   1   6   1        2.21        1.15      1.01 o
   2   6   1        1.59        1.22      1.12 o
   3   6   1      435.73      451.51     12.54 o
   4   6   1        2.37        0.30      1.66 o
   5   6   1        0.14        0.00      1.78 o
   6   6   1       11.44        9.25      2.45 o
   7   6   1      265.34      273.58      9.31 o
   8   6   1        1.07        0.00      2.12 o
   9   6   1        3.80        0.85      3.18 o
  -7   7   1       11.85        9.35      2.63 o
  -6   7   1        6.25        8.01      2.49 o
  -5   7   1        0.55        0.63      2.06 o
  -4   7   1        0.25        0.11      3.29 o
  -3   7   1        2.84        2.80      1.86 o
  -2   7   1        7.94        5.50      2.24 o
  -1   7   1       17.87       19.90      2.10 o
   0   7   1        0.23        0.00      1.35 o
   1   7   1        6.74       10.27      2.25 o
   2   7   1       35.61       37.54      4.25 o
   3   7   1       18.24       18.26      3.05 o
   4   7   1        1.09        2.45      2.15 o
   5   7   1       12.32       12.82      3.00 o
   6   7   1       27.62       32.71      3.24 o
   7   7   1      201.24      213.14      7.92 o
  -5   8   1        1.63        0.00      2.07 o
  -4   8   1        0.59        2.48      2.44 o
  -3   8   1        9.40       15.33      4.12 o
  -2   8   1        0.56        0.07      2.09 o
  -1   8   1        1.17        0.00      3.75 o
   0   8   1      161.65      172.92      8.63 o
   1   8   1        0.21        0.00      5.95 o
   2   8   1        9.91        0.00      4.50 o
   3   8   1        1.12        2.57      2.46 o
   4   8   1        0.19        1.34      2.98 o
   5   8   1        1.49        2.02      2.78 o
  -2   9   1        1.75        0.00      4.28 o
  -1   9   1        1.79        0.00      5.02 o
   0   9   1        0.06        1.98      5.31 o
   1   9   1       23.78       22.26      6.97 o
   2   9   1        0.20        6.70      5.52 o
 -12   0   2        0.25        0.00      2.58 o
 -10   0   2       85.21       77.43     14.26 o
  -8   0   2        0.25        0.00      1.26 o
  -6   0   2      386.10      434.01      9.75 o
  -4   0   2      216.21      222.89      5.25 o
  -2   0   2        0.77        0.00      0.46 o
   0   0   2      190.28      137.85      5.66 o
   2   0   2     1504.54     1320.81     29.78 o
   4   0   2     2579.32     2508.25     46.11 o
   6   0   2        0.06        0.00      0.69 o
   8   0   2        6.85        5.29      2.21 o
  10   0   2      513.99      315.98     15.97 o
  12   0   2        0.23        0.00      2.17 o
 -12   1   2        0.04        0.00      1.93 o
 -11   1   2        4.31        4.32      2.43 o
 -10   1   2      431.24      414.26     10.22 o
  -9   1   2        0.05        0.31      1.27 o
  -8   1   2       24.10       31.49      2.34 o
  -7   1   2       13.20       16.45      1.42 o
  -6   1   2       18.54       16.03      0.94 o
  -5   1   2     1109.72     1221.86     18.60 o
  -4   1   2      218.61      257.47      4.80 o
  -3   1   2     2157.29     2174.36     31.32 o
  -2   1   2      190.94      193.76      3.06 o
  -1   1   2      948.75      875.34     11.63 o
   0   1   2        2.98        2.30      1.03 o
   1   1   2      176.30      130.96      2.44 o
   2   1   2       22.50       30.03      1.01 o
   3   1   2      614.26      600.95      9.58 o
   4   1   2      364.27      394.83      6.51 o
   5   1   2      535.69      613.02      8.97 o
   6   1   2        4.99        3.27      0.64 o
   7   1   2        0.41        0.17      0.78 o
   8   1   2        0.95        2.58      0.90 o
   9   1   2        3.65        3.55      1.30 o
  10   1   2       90.39       72.59      3.69 o
  11   1   2        4.11        3.90      1.63 o
  12   1   2        0.10        1.13      2.50 o
 -12   2   2       13.74       22.55      7.62 o
 -11   2   2        0.16        0.00      1.63 o
 -10   2   2       21.96       22.67      2.51 o
  -9   2   2       10.38        9.25      1.82 o
  -8   2   2      315.77      301.00     11.58 o
  -7   2   2       49.82       48.57      2.32 o
  -6   2   2       34.02       40.62      1.93 o
  -5   2   2      349.39      394.37      7.25 o
  -4   2   2       45.40       47.51      1.74 o
  -3   2   2      229.71      264.93      4.34 o
  -2   2   2      898.64      776.40     11.87 o
  -1   2   2     5432.08     4792.57     67.26 o
   0   2   2      919.30      831.74     11.43 o
   1   2   2        1.19        1.37      0.39 o
   2   2   2       32.25       36.32      1.26 o
   3   2   2      127.54      126.51      3.72 o
   4   2   2      160.65      166.82      3.35 o
   5   2   2      479.38      500.52      8.36 o
   6   2   2       76.72       87.23      3.48 o
   7   2   2       34.66       39.75      2.07 o
   8   2   2       29.89       32.87      2.46 o
   9   2   2       20.90       17.12      1.95 o
  10   2   2        5.13        2.13      1.82 o
  11   2   2        1.65        1.37      1.90 o
 -11   3   2        3.07        1.73      2.00 o
 -10   3   2        7.74        8.45      2.33 o
  -9   3   2        3.84        1.12      1.33 o
  -8   3   2      329.66      342.72      7.58 o
  -7   3   2       78.94       74.75      4.14 o
  -6   3   2       21.40       21.20      1.66 o
  -5   3   2      107.66      124.25      3.43 o
  -4   3   2        9.40       13.91      1.10 o
  -3   3   2      855.61      868.62     13.65 o
  -2   3   2       91.48       86.79      2.42 o
  -1   3   2      391.34      381.91     17.59 o
   0   3   2      262.75      244.17      4.28 o
   1   3   2       13.70       14.20      0.99 o
   2   3   2      125.58      112.73      2.77 o
   3   3   2       34.49       36.57      1.53 o
   4   3   2        5.38        4.61      0.77 o
   5   3   2      249.16      239.61      4.49 o
   6   3   2       22.09       26.26      1.77 o
   7   3   2      471.26      486.94     12.04 o
   8   3   2       23.09       21.82      4.03 o
   9   3   2       19.48       18.36      2.09 o
  10   3   2       22.38       19.66      2.56 o
  11   3   2        1.61        2.72      1.98 o
 -11   4   2        0.58        1.79      3.38 o
 -10   4   2       12.68       14.20      2.40 o
  -9   4   2        2.78        1.96      1.44 o
  -8   4   2      104.14      115.98      4.16 o
  -7   4   2      481.45      474.15      9.52 o
  -6   4   2       50.03       48.25      2.45 o
  -5   4   2       19.65       21.93      1.68 o
  -4   4   2        3.82        5.88      1.30 o
  -3   4   2       40.30       43.82      1.94 o
  -2   4   2      368.29      323.52      6.29 o
  -1   4   2        5.45        5.64      0.87 o
   0   4   2      201.32      201.78      4.46 o
   1   4   2      104.63      100.75      2.85 o
   2   4   2       29.83       35.10      1.74 o
   3   4   2      569.46      595.56     10.18 o
   4   4   2       36.89       38.48      1.87 o
   5   4   2        7.25        5.11      1.22 o
   6   4   2       45.37       43.10      3.05 o
   7   4   2      165.37      172.22      5.46 o
   8   4   2        1.68        2.41      1.49 o
   9   4   2        0.00        1.53      1.49 o
  10   4   2        1.96        1.71      2.11 o
 -10   5   2        6.28        8.51      2.43 o
  -9   5   2        5.40        4.81      2.36 o
  -8   5   2       90.02       94.16      4.78 o
  -7   5   2       10.65       11.33      1.93 o
  -6   5   2        7.66        5.02      1.49 o
  -5   5   2        1.40        1.62      1.07 o
  -4   5   2        1.09        2.61      1.31 o
  -3   5   2      272.03      299.44      6.35 o
  -2   5   2        0.97        1.39      1.29 o
  -1   5   2        3.12        2.58      0.93 o
   0   5   2       20.17       19.77      1.61 o
   1   5   2       81.55       81.94      2.81 o
   2   5   2       89.19       84.16     13.09 o
   3   5   2       53.30       53.09      2.39 o
   4   5   2       14.23       13.98      1.49 o
   5   5   2        0.46        0.00      1.68 o
   6   5   2        0.51        0.27      1.60 o
   7   5   2      148.21      166.58      6.31 o
   8   5   2      306.15      315.08      9.49 o
   9   5   2        1.13        0.89      1.82 o
  10   5   2        5.14        4.69      5.76 o
  -9   6   2        0.77        0.00      2.06 o
  -8   6   2      241.23      267.03      7.89 o
  -7   6   2       44.38       48.00      3.36 o
  -6   6   2        1.31        0.69      1.46 o
  -5   6   2        0.05        0.44      1.14 o
  -4   6   2        1.63        2.46      1.43 o
  -3   6   2       18.47       14.59      1.90 o
  -2   6   2        0.88        1.23      1.30 o
  -1   6   2       33.08       36.99      2.34 o
   0   6   2       15.41        9.29      3.01 o
   1   6   2        4.37        6.01      1.64 o
   2   6   2       12.27        7.56      3.27 o
   3   6   2        6.19        6.39      2.50 o
   4   6   2        8.81        5.21      2.07 o
   5   6   2        3.21        3.33      2.89 o
   6   6   2        4.26        0.92      1.71 o
   7   6   2       71.89       84.56      6.57 o
   8   6   2       16.41       13.22      2.57 o
   9   6   2        1.22        0.00      4.63 o
  -7   7   2        3.84        5.88      2.41 o
  -6   7   2        2.98        3.65      2.02 o
  -5   7   2       11.11       14.05      2.24 o
  -4   7   2        0.25        2.63      1.60 o
  -3   7   2       40.10       41.58      2.95 o
  -2   7   2       36.55       31.60      3.12 o
  -1   7   2       24.78       27.57      2.35 o
   0   7   2       41.08       47.84      3.87 o
   1   7   2       23.05       24.85      3.30 o
   2   7   2       26.17       27.27      3.83 o
   3   7   2        3.20        6.61      4.46 o
   4   7   2        0.36        0.00      2.13 o
   5   7   2        6.26        6.47      2.71 o
   6   7   2        9.51        5.13      2.80 o
   7   7   2       22.91       29.87      3.53 o
  -5   8   2       28.65       31.04      3.97 o
  -4   8   2        6.52        6.69      2.66 o
  -3   8   2        4.52        6.65      2.41 o
  -2   8   2        1.68        0.00      3.32 o
  -1   8   2        1.41        0.00      2.32 o
   0   8   2        0.05        0.00      2.01 o
   1   8   2        2.27        0.00      2.06 o
   2   8   2        0.25        0.00      2.16 o
   3   8   2        0.10        0.00      3.17 o
   4   8   2        0.73        0.91      2.42 o
   5   8   2        0.01        1.14      2.90 o
  -2   9   2        0.17        3.10      5.14 o
  -1   9   2       68.26       59.48      9.42 o
   0   9   2       26.89       24.44      6.88 o
   1   9   2       15.69       27.69      7.11 o
 -11   0   3        4.18        0.14      2.04 o
  -9   0   3        0.08        0.00      1.69 o
  -7   0   3       66.86       49.32      3.56 o
  -5   0   3     4552.15     4347.47     79.53 o
  -3   0   3     1519.62     1426.60     26.67 o
  -1   0   3        0.46        0.00      0.21 o
   1   0   3      108.78      108.00      3.04 o
   3   0   3      289.67      280.19      7.45 o
   5   0   3      175.31      214.42      5.33 o
   7   0   3       86.85       85.26      4.33 o
   9   0   3        0.47        0.11      1.49 o
  11   0   3        0.52        0.00      2.00 o
 -12   1   3        8.39        8.82      2.62 o
 -11   1   3        4.83        2.21      2.33 o
 -10   1   3       34.23       27.44      2.74 o
  -9   1   3       20.10       14.79      2.08 o
  -8   1   3      128.26      119.88      6.23 o
  -7   1   3       72.68       61.10      2.40 o
  -6   1   3       13.38        7.86      1.00 o
  -5   1   3      335.66      335.13      6.21 o
  -4   1   3       50.65       60.49      1.84 o
  -3   1   3        4.22        3.71      0.43 o
  -2   1   3      139.82      164.14      2.71 o
  -1   1   3     9473.80     7144.85    456.07 o
   0   1   3     9711.61     7568.61    344.49 o
   1   1   3       36.97       36.46      1.10 o
   2   1   3     1263.94     1204.02     17.35 o
   3   1   3        9.93        7.34      0.78 o
   4   1   3     1758.95     1781.84     23.56 o
   5   1   3      171.74      196.73      5.14 o
   6   1   3       14.27       14.23      0.98 o
   7   1   3       27.60       28.74      1.70 o
   8   1   3        0.38        0.00      0.82 o
   9   1   3       11.17        7.37      1.47 o
  10   1   3        0.01        0.00      1.17 o
  11   1   3        1.94        2.01      1.71 o
 -12   2   3       12.96        8.06      5.43 o
 -11   2   3        0.57        2.83      1.92 o
 -10   2   3       10.70        8.44      2.05 o
  -9   2   3        5.37        5.89      1.69 o
  -8   2   3        1.54        2.52      1.28 o
  -7   2   3      427.59      403.11      7.93 o
  -6   2   3       63.59       84.71      5.10 o
  -5   2   3      480.89      495.81     13.16 o
  -4   2   3        6.43        9.11      0.91 o
  -3   2   3     2213.04     2125.09     28.19 o
  -2   2   3      903.40      842.95     11.68 o
  -1   2   3    11663.93     9552.37    334.12 o
   0   2   3     5842.36     5318.77     74.50 o
   1   2   3      820.72      700.09     15.24 o
   2   2   3      122.88      141.47      2.90 o
   3   2   3        0.35        0.00      0.42 o
   4   2   3      371.99      390.34      7.42 o
   5   2   3        4.45        5.97      0.71 o
   6   2   3       73.31       72.63      2.47 o
   7   2   3        1.02        2.57      0.91 o
   8   2   3        1.61        0.23      0.97 o
   9   2   3        1.29        0.00      1.07 o
  10   2   3       45.58       44.27      3.40 o
  11   2   3        0.15        1.07      1.72 o
 -11   3   3        1.39        0.00      2.52 o
 -10   3   3       21.87       23.07      2.73 o
  -9   3   3        0.18        0.00      1.31 o
  -8   3   3       32.00       33.11      2.43 o
  -7   3   3      482.43      457.88     15.66 o
  -6   3   3        9.82       11.32      2.11 o
  -5   3   3     1701.41     1693.37     25.89 o
  -4   3   3       66.68       68.11      1.89 o
  -3   3   3     1367.00     1449.85     19.86 o
  -2   3   3      655.56      733.94     11.75 o
  -1   3   3       92.06       96.16      4.39 o
   0   3   3      712.46      716.12     11.40 o
   1   3   3      178.55      145.43      3.17 o
   2   3   3      906.20      906.35     15.75 o
   3   3   3      120.66      101.53      2.97 o
   4   3   3        0.96        2.38      0.78 o
   5   3   3       11.10        8.47      1.16 o
   6   3   3       10.50        9.34      1.22 o
   7   3   3        0.10        1.19      1.27 o
   8   3   3      100.05      104.91      4.06 o
   9   3   3        3.60        1.50      1.44 o
  10   3   3        0.41        0.25      1.47 o
  11   3   3        0.02        0.00      1.73 o
 -11   4   3        0.37        4.07      2.80 o
 -10   4   3        9.39       12.50      2.30 o
  -9   4   3        4.07        3.12      1.40 o
  -8   4   3       88.20       90.86      4.30 o
  -7   4   3       84.83       89.54      3.54 o
  -6   4   3        4.05        2.17      1.15 o
  -5   4   3        0.51        0.90      0.97 o
  -4   4   3        3.17        1.91      0.84 o
  -3   4   3      987.95     1073.25     18.32 o
  -2   4   3        0.12        0.73      0.89 o
  -1   4   3      611.94      543.03     23.32 o
   0   4   3       23.19       19.62      1.38 o
   1   4   3      174.23      165.76      3.81 o
   2   4   3      906.13      855.21     99.77 o
   3   4   3       52.89       48.79      2.05 o
   4   4   3       23.11       19.97      1.61 o
   5   4   3       57.65       59.49      4.84 o
   6   4   3        3.70        4.12      1.40 o
   7   4   3      128.10      129.08      6.64 o
   8   4   3        3.69        4.35      1.54 o
   9   4   3        8.90        6.94      1.94 o
  10   4   3       22.80       17.76      3.75 o
 -10   5   3        2.79        0.36      2.77 o
  -9   5   3        9.29        9.84      2.09 o
  -8   5   3       45.86       51.35      3.10 o
  -7   5   3      494.05      492.60     14.77 o
  -6   5   3       19.51       22.65      2.08 o
  -5   5   3        1.68        1.67      1.13 o
  -4   5   3        3.98        3.65      1.07 o
  -3   5   3      565.59      573.29     11.83 o
  -2   5   3        2.80        2.18      0.94 o
  -1   5   3       95.02       91.34      4.73 o
   0   5   3        9.07       13.20      1.41 o
   1   5   3       29.57       27.85      1.74 o
   2   5   3       12.56       10.48      2.80 o
   3   5   3        0.85        0.00      0.99 o
   4   5   3        0.09        1.76      1.32 o
   5   5   3        5.54        8.18      2.21 o
   6   5   3        4.51        2.43      1.73 o
   7   5   3       39.11       46.00      3.57 o
   8   5   3       81.51       89.34      4.73 o
   9   5   3        0.22        0.74      1.94 o
  -9   6   3        0.12        0.00      2.06 o
  -8   6   3       51.10       64.33      3.94 o
  -7   6   3      299.28      322.88      7.84 o
  -6   6   3       33.49       33.92      2.60 o
  -5   6   3       12.09        6.46      2.43 o
  -4   6   3        0.30        0.63      1.30 o
  -3   6   3      249.35      251.16      6.84 o
  -2   6   3       39.42       34.84      2.25 o
  -1   6   3       22.77       17.34      2.02 o
   0   6   3      176.20      163.51      5.03 o
   1   6   3       40.78       39.42      3.15 o
   2   6   3       27.93       20.18      2.55 o
   3   6   3        0.04        0.00      1.82 o
   4   6   3        2.32        2.36      2.23 o
   5   6   3        0.20        1.50      2.12 o
   6   6   3       25.05       30.11      6.92 o
   7   6   3       13.82       15.13      3.66 o
   8   6   3        0.80        0.58      2.08 o
  -7   7   3       88.45       95.75      6.93 o
  -6   7   3        0.58        0.73      1.60 o
  -5   7   3       22.84       28.77      3.14 o
  -4   7   3        6.19        3.81      1.83 o
  -3   7   3        6.28        6.17      1.74 o
  -2   7   3       10.20        5.25      1.73 o
  -1   7   3       10.68        7.19      1.98 o
   0   7   3       77.99       71.59      4.48 o
   1   7   3       37.84       26.57      5.13 o
   2   7   3        3.02        5.16      2.61 o
   3   7   3        2.79        5.79      4.69 o
   4   7   3       20.82       19.05      3.34 o
   5   7   3        0.09        0.37      3.53 o
   6   7   3       44.54       48.53      4.84 o
   7   7   3        0.69        3.77      2.47 o
  -5   8   3        7.46        9.38      2.80 o
  -4   8   3        0.04        0.00      2.02 o
  -3   8   3       61.83       54.17      5.25 o
  -2   8   3        1.57        0.00      2.96 o
  -1   8   3       56.86       64.64     12.56 o
   0   8   3       28.02       32.52      3.71 o
   1   8   3        0.63        2.71      2.18 o
   2   8   3       32.23       33.68      4.67 o
   3   8   3        0.32        6.73      4.28 o
   4   8   3        8.05        7.00      4.21 o
   5   8   3        0.11        2.32      3.21 o
  -1   9   3        3.54        7.11      5.55 o
   0   9   3      182.69      212.52     15.23 o
   1   9   3       10.68       18.51      4.50 o
 -12   0   4        4.62        5.58      3.17 o
 -10   0   4        6.45        7.21      2.66 o
  -8   0   4        2.85        4.08      2.18 o
  -6   0   4        3.80        2.73      0.91 o
  -4   0   4      269.10      279.69      6.43 o
  -2   0   4     2037.58     1780.62     32.90 o
   0   0   4      798.48      652.01     12.47 o
   2   0   4      921.02      832.87     20.43 o
   4   0   4     1232.95     1436.22     33.23 o
   6   0   4       72.88       69.34      2.76 o
   8   0   4        3.00        2.32      1.38 o
  10   0   4        3.84        0.84      2.32 o
 -12   1   4        2.17        4.72      2.30 o
 -11   1   4       14.60       13.76      2.68 o
 -10   1   4        0.29        0.73      1.61 o
  -9   1   4        5.81        5.17      2.01 o
  -8   1   4        9.96        9.11      1.75 o
  -7   1   4       80.86       84.11      2.86 o
  -6   1   4        2.26        3.35      0.84 o
  -5   1   4     1253.97     1260.17     19.27 o
  -4   1   4       42.94       45.24      1.27 o
  -3   1   4      433.73      416.61      6.18 o
  -2   1   4     1080.16     1043.94     14.03 o
  -1   1   4     1153.75     1053.66     15.48 o
   0   1   4    40929.03    21488.33   4022.41 o
   1   1   4      100.80       97.59      2.18 o
   2   1   4      356.17      319.28      5.15 o
   3   1   4       32.58       45.59      1.33 o
   4   1   4      888.52      886.10     13.37 o
   5   1   4       91.39      101.67      2.31 o
   6   1   4       34.05       36.21      1.57 o
   7   1   4      123.21      123.12      4.25 o
   8   1   4       47.92       46.48      3.18 o
   9   1   4       44.33       39.86      5.30 o
  10   1   4       11.51        7.56      1.63 o
  11   1   4        0.12        0.00      1.67 o
 -12   2   4        0.96        4.01      4.87 o
 -11   2   4        7.56        9.25      2.39 o
 -10   2   4        0.12        1.78      1.51 o
  -9   2   4        0.44        1.33      1.46 o
  -8   2   4       63.87       72.60      3.14 o
  -7   2   4       14.73       15.14      1.58 o
  -6   2   4        6.68        5.50      1.03 o
  -5   2   4      302.22      298.35      5.92 o
  -4   2   4        0.19        0.72      0.55 o
  -3   2   4      538.80      682.37      9.80 o
  -2   2   4      118.81      117.60      2.33 o
  -1   2   4       73.20       63.69      2.32 o
   0   2   4    23965.10    18254.00    787.91 o
   1   2   4       39.43       33.88      1.40 o
   2   2   4     5968.34     5668.68     79.36 o
   3   2   4       32.79       38.47      1.41 o
   4   2   4       47.67       41.41      1.54 o
   5   2   4       57.72       62.15      2.01 o
   6   2   4       42.30       38.72      1.58 o
   7   2   4      524.13      537.65      9.74 o
   8   2   4       23.63       22.98      2.50 o
   9   2   4       19.10       13.84      2.05 o
  10   2   4        9.08        7.12      2.03 o
  11   2   4        5.72        5.28      2.02 o
 -11   3   4        0.09        0.00      1.90 o
 -10   3   4        0.37        1.08      1.64 o
  -9   3   4       15.75       12.09      1.88 o
  -8   3   4        1.92        1.29      1.55 o
  -7   3   4      372.76      374.12      7.85 o
  -6   3   4       42.74       46.48      2.27 o
  -5   3   4       30.27       31.99      1.80 o
  -4   3   4        0.08        0.89      0.51 o
  -3   3   4      153.22      191.94      3.70 o
  -2   3   4       38.81       41.51      1.42 o
  -1   3   4      194.66      191.38      4.53 o
   0   3   4       46.05       47.81      1.73 o
   1   3   4        6.02        4.35      0.63 o
   2   3   4     1252.22     1213.22     24.58 o
   3   3   4       30.42       35.51      1.57 o
   4   3   4     1778.14     1703.50     25.31 o
   5   3   4        0.04        0.51      0.66 o
   6   3   4       84.53       82.73      3.64 o
   7   3   4      445.92      447.36     11.71 o
   8   3   4        1.93        1.12      1.19 o
   9   3   4       81.50       89.41      4.96 o
  10   3   4        0.87        0.86      1.49 o
  11   3   4        0.02        2.45      2.48 o
 -11   4   4        6.00        8.74      3.28 o
 -10   4   4        0.14        3.87      1.83 o
  -9   4   4        0.49        0.00      1.31 o
  -8   4   4       53.40       52.74      3.45 o
  -7   4   4      363.37      361.64      8.80 o
  -6   4   4        2.88        1.68      1.12 o
  -5   4   4       24.79       28.08      2.02 o
  -4   4   4       33.10       35.69      2.83 o
  -3   4   4       89.97      103.63      2.67 o
  -2   4   4      433.49      497.75      8.89 o
  -1   4   4      472.41      432.83      9.75 o
   0   4   4     1501.20     1464.97     22.27 o
   1   4   4        0.73        0.47      0.59 o
   2   4   4       72.46       75.73      2.66 o
   3   4   4      292.59      271.49      5.51 o
   4   4   4       34.12       40.12      2.14 o
   5   4   4       33.55       50.85      3.11 o
   6   4   4       33.66       32.64      2.36 o
   7   4   4      237.35      268.45      8.12 o
   8   4   4       21.08       19.59      2.50 o
   9   4   4        2.12        1.87      1.61 o
  10   4   4        0.67        1.17      2.42 o
 -10   5   4        7.40        8.78      2.40 o
  -9   5   4        0.02        0.00      1.45 o
  -8   5   4       74.11       76.08      3.65 o
  -7   5   4      161.45      177.38      5.30 o
  -6   5   4        0.41        0.00      1.42 o
  -5   5   4       10.03       12.55      2.28 o
  -4   5   4        0.01        0.00      0.90 o
  -3   5   4       23.51       27.71      2.20 o
  -2   5   4       89.53       91.82      4.30 o
  -1   5   4       72.33       72.53      3.26 o
   0   5   4       27.91       30.56      2.31 o
   1   5   4       68.87       65.78      2.81 o
   2   5   4      364.02      351.73     27.25 o
   3   5   4        0.09        1.40      1.81 o
   4   5   4        0.28        1.28      1.31 o
   5   5   4        2.69        0.32      1.71 o
   6   5   4       46.47       42.72      4.07 o
   7   5   4       94.98       98.28      5.08 o
   8   5   4        1.61        1.02      1.86 o
   9   5   4       11.63       14.75      2.69 o
  -9   6   4       11.99        9.62      2.82 o
  -8   6   4        0.00        1.96      1.69 o
  -7   6   4        1.35        4.20      1.91 o
  -6   6   4        7.41       11.01      1.83 o
  -5   6   4        3.46        3.39      1.35 o
  -4   6   4        5.98        6.20      1.42 o
  -3   6   4       35.93       34.68      4.60 o
  -2   6   4      115.43      106.05      3.61 o
  -1   6   4       74.68       69.88      3.70 o
   0   6   4        3.50        1.65      1.71 o
   1   6   4        0.54        0.74      1.64 o
   2   6   4       99.32      100.79      4.65 o
   3   6   4       18.93       14.25      3.03 o
   4   6   4        1.40        0.00      1.83 o
   5   6   4        0.51        0.69      2.05 o
   6   6   4       72.76       68.59     15.97 o
   7   6   4        1.15        4.70      2.67 o
   8   6   4        0.00        2.67      2.23 o
  -7   7   4        3.53        3.35      3.20 o
  -6   7   4       11.73       15.09      2.48 o
  -5   7   4       15.54       19.99      2.56 o
  -4   7   4        8.05        6.01      1.75 o
  -3   7   4       46.07       44.61      3.10 o
  -2   7   4       11.07       13.77      2.10 o
  -1   7   4       48.35       48.92      3.55 o
   0   7   4      173.44      181.92      6.99 o
   1   7   4       63.52       70.69      4.52 o
   2   7   4      130.65      131.45      5.81 o
   3   7   4        0.62        0.00      2.23 o
   4   7   4       26.46       28.96      3.96 o
   5   7   4       21.84       26.17      3.72 o
   6   7   4        1.96        0.00      2.46 o
   7   7   4       59.40       61.54      4.59 o
  -5   8   4       10.48        7.57      2.78 o
  -4   8   4        4.92        3.61      2.23 o
  -3   8   4        5.65        6.98      3.66 o
  -2   8   4        7.24        7.00      2.81 o
  -1   8   4       11.36       11.80      3.59 o
   0   8   4      165.05      180.39      7.44 o
   1   8   4        0.30        3.02      2.31 o
   2   8   4       22.52       30.54      4.51 o
   3   8   4        0.01        0.00      3.73 o
   4   8   4        3.52        2.88      2.81 o
   5   8   4       36.89       31.56      5.82 o
  -1   9   4       16.70       21.14      4.65 o
   0   9   4        0.81        6.04      3.55 o
 -11   0   5        6.84       12.21      3.56 o
  -9   0   5        0.43        0.00      1.51 o
  -7   0   5        0.13        1.85      1.37 o
  -5   0   5      329.07      337.96      7.88 o
  -3   0   5      450.76      437.99      9.21 o
  -1   0   5     2528.65     2311.06     42.44 o
   1   0   5       38.64       25.87      1.42 o
   3   0   5      240.30      234.58      5.28 o
   5   0   5     1480.56     1423.85     33.44 o
   7   0   5      368.98      387.22      9.29 o
   9   0   5       12.67        9.64      2.18 o
  11   0   5        0.61        3.04      3.78 o
 -12   1   5        6.95       16.84      4.36 o
 -11   1   5       13.38       14.25      2.86 o
 -10   1   5       60.79       58.88      3.83 o
  -9   1   5        8.43        9.69      1.91 o
  -8   1   5       31.33       30.53      2.58 o
  -7   1   5        6.14        6.93      1.22 o
  -6   1   5       36.93       38.40      2.09 o
  -5   1   5       92.58       81.09      2.00 o
  -4   1   5       86.02       90.58      2.06 o
  -3   1   5      218.37      216.36      3.68 o
  -2   1   5      228.89      206.59      3.44 o
  -1   1   5       63.96       70.45      2.36 o
   0   1   5     6965.87     6182.85    150.96 o
   1   1   5     1522.09     1469.58     23.60 o
   2   1   5     1216.13     1185.67     17.20 o
   3   1   5      469.83      407.40      6.55 o
   4   1   5      371.84      357.24      6.06 o
   5   1   5      139.54      160.03      3.14 o
   6   1   5        5.96        4.57      0.73 o
   7   1   5      459.06      365.64     48.03 o
   8   1   5        0.91        1.18      0.81 o
   9   1   5       52.91       50.72      5.33 o
  10   1   5       24.83       22.90      2.68 o
  11   1   5        0.01        2.48      1.83 o
 -11   2   5        8.30        6.82      2.32 o
 -10   2   5       15.93       17.45      2.48 o
  -9   2   5        4.08        3.36      1.47 o
  -8   2   5      522.12      517.89     10.09 o
  -7   2   5       11.06       11.98      1.51 o
  -6   2   5      122.63      132.31      3.64 o
  -5   2   5       30.24       36.09      1.79 o
  -4   2   5       14.10       12.23      0.86 o
  -3   2   5       18.16       17.03      0.90 o
  -2   2   5      256.87      253.88      4.18 o
  -1   2   5     1432.62     1432.35     21.08 o
   0   2   5      401.32      397.03      6.56 o
   1   2   5        0.85        1.74      1.17 o
   2   2   5      292.27      277.43      4.98 o
   3   2   5      474.38      546.99      9.80 o
   4   2   5       70.42       94.52      2.43 o
   5   2   5      234.26      245.06      4.44 o
   6   2   5       32.08       34.12      1.67 o
   7   2   5        2.26        4.77      1.07 o
   8   2   5      104.87       96.81      3.66 o
   9   2   5      118.99      108.66     10.57 o
  10   2   5        3.49        2.59      1.81 o
  11   2   5       31.97       40.73      4.18 o
 -11   3   5       47.86       54.52      5.33 o
 -10   3   5        2.39        0.00      1.79 o
  -9   3   5        0.58        0.00      1.47 o
  -8   3   5      527.43      507.25     10.13 o
  -7   3   5       11.32       12.54      1.68 o
  -6   3   5      253.04      260.61      5.86 o
  -5   3   5       85.47       96.24      3.00 o
  -4   3   5        4.16        3.83      0.80 o
  -3   3   5      198.52      192.98      3.74 o
  -2   3   5       13.21       13.39      0.89 o
  -1   3   5      458.78      498.24      9.55 o
   0   3   5     2292.58     2280.42     37.27 o
   1   3   5        6.87        8.85      1.92 o
   2   3   5      176.17      172.44      4.67 o
   3   3   5      122.79      144.62      3.33 o
   4   3   5      111.73      118.11      3.04 o
   5   3   5       13.79       12.32      1.31 o
   6   3   5       41.35       40.99      2.38 o
   7   3   5     1189.92     1203.06     25.03 o
   8   3   5       44.34       42.95      3.33 o
   9   3   5       27.01       25.41      4.02 o
  10   3   5        2.24        0.00      1.15 o
  11   3   5        2.68        0.12      2.07 o
 -11   4   5        1.89        6.40      3.39 o
 -10   4   5       13.46       14.18      2.76 o
  -9   4   5        0.25        4.08      1.57 o
  -8   4   5       16.92       25.11      2.30 o
  -7   4   5        4.61        4.59      1.51 o
  -6   4   5       45.04       49.13      2.49 o
  -5   4   5       18.29       16.12      2.23 o
  -4   4   5       85.13       73.62      2.65 o
  -3   4   5       41.29       38.93      1.66 o
  -2   4   5      399.45      373.85      7.14 o
  -1   4   5      428.85      434.74      7.93 o
   0   4   5      760.01      774.56     12.71 o
   1   4   5       10.69       11.57      1.30 o
   2   4   5      250.12      249.91      5.06 o
   3   4   5        7.79       10.28      1.36 o
   4   4   5        2.06        3.08      1.28 o
   5   4   5       43.11       42.04      3.93 o
   6   4   5        2.20        0.00      1.20 o
   7   4   5      357.96      357.45      9.85 o
   8   4   5        0.08        1.10      1.64 o
   9   4   5       16.64       18.00      2.79 o
  10   4   5        0.48        1.62      1.87 o
 -10   5   5        1.97        3.18      2.46 o
  -9   5   5        1.84        1.46      1.76 o
  -8   5   5       21.92       23.39      2.73 o
  -7   5   5        5.38        4.38      1.63 o
  -6   5   5       36.92       37.65      2.48 o
  -5   5   5        2.70        3.47      1.25 o
  -4   5   5        0.33        2.07      1.04 o
  -3   5   5       17.68       18.48      1.52 o
  -2   5   5       23.08       21.40      1.67 o
  -1   5   5        4.51        3.87      1.02 o
   0   5   5        3.66        4.93      1.15 o
   1   5   5        0.85        0.00      1.30 o
   2   5   5       43.13       43.98      3.03 o
   3   5   5       90.59      108.12      4.50 o
   4   5   5       11.95       10.43      1.86 o
   5   5   5        3.96        2.03      2.26 o
   6   5   5        0.39        0.83      2.10 o
   7   5   5       65.33       77.60      4.40 o
   8   5   5        0.85        0.00      1.60 o
   9   5   5       31.73       27.24      3.25 o
  -9   6   5        6.39        5.38      2.23 o
  -8   6   5       40.21       53.18      3.34 o
  -7   6   5        5.53        8.05      1.84 o
  -6   6   5        0.52        1.20      1.35 o
  -5   6   5        2.77        2.15      1.29 o
  -4   6   5        7.36        9.16      2.27 o
  -3   6   5        8.64        9.67      1.72 o
  -2   6   5       25.60       22.08      1.93 o
  -1   6   5       18.87       16.59      2.09 o
   0   6   5       88.16       89.70      4.47 o
   1   6   5        0.69        0.00      1.43 o
   2   6   5       82.02       85.72      4.44 o
   3   6   5        1.63        1.46      1.72 o
   4   6   5        6.73        4.15      2.34 o
   5   6   5       43.83       47.79      8.38 o
   6   6   5        5.99        5.74      2.62 o
   7   6   5      257.56      274.06      8.91 o
   8   6   5        9.21        8.64      2.53 o
  -7   7   5       25.56       20.36      3.03 o
  -6   7   5        3.56        4.17      2.18 o
  -5   7   5        1.86        0.00      1.71 o
  -4   7   5        5.07        6.26      1.83 o
  -3   7   5        8.23        6.67      1.82 o
  -2   7   5        8.56        3.50      2.49 o
  -1   7   5       48.81       50.69      5.85 o
   0   7   5        4.40        2.33      2.12 o
   1   7   5       28.95       25.65      3.28 o
   2   7   5        1.13        0.86      1.96 o
   3   7   5       19.83       16.55      3.68 o
   4   7   5        9.44        6.45      2.87 o
   5   7   5        0.83        0.00      2.22 o
   6   7   5        1.53        2.09      3.05 o
   7   7   5        4.85       12.90      5.11 o
  -5   8   5        1.48        0.37      3.22 o
  -4   8   5       12.92        9.91      3.35 o
  -3   8   5        0.00        0.00      2.14 o
  -2   8   5        2.01        3.41      2.47 o
  -1   8   5        2.19        5.29      3.34 o
   0   8   5       22.62       32.57      3.87 o
   1   8   5       20.19       24.38      3.52 o
   2   8   5       13.86       10.83      3.43 o
   3   8   5       13.79        8.69      3.43 o
   4   8   5        7.84        2.28      3.14 o
 -12   0   6        1.81        0.00      3.93 o
 -10   0   6      237.85      247.54     10.73 o
  -8   0   6      822.84      750.28     41.51 o
  -6   0   6        9.53       10.41      1.28 o
  -4   0   6      447.73      513.01     10.92 o
  -2   0   6      462.03      433.25     11.51 o
   0   0   6       60.91       62.83      2.09 o
   2   0   6      266.92      213.44      5.85 o
   4   0   6        5.50        4.64      2.05 o
   6   0   6      244.79      255.74      8.17 o
   8   0   6       45.38       53.04      7.13 o
  10   0   6        4.75        1.15      2.66 o
 -12   1   6        1.00        3.66      5.31 o
 -11   1   6        1.46        2.24      1.86 o
 -10   1   6        1.33        1.08      1.60 o
  -9   1   6        0.18        0.00      1.40 o
  -8   1   6     1397.86     1360.63     25.51 o
  -7   1   6       11.59       12.16      1.54 o
  -6   1   6      198.06      210.35      4.80 o
  -5   1   6        2.34        3.62      0.57 o
  -4   1   6      147.33      134.66      2.78 o
  -3   1   6     1995.24     2089.75     27.63 o
  -2   1   6       45.92       47.60      1.33 o
  -1   1   6     6994.16     6703.88     94.34 o
   0   1   6      595.23      598.84      9.27 o
   1   1   6      382.48      361.42      6.55 o
   2   1   6        3.81        2.94      0.39 o
   3   1   6       70.83       68.98      1.74 o
   4   1   6      427.70      395.37      6.07 o
   5   1   6      118.65      113.42      2.75 o
   6   1   6        0.44        0.59      0.60 o
   7   1   6      245.76      269.26      5.09 o
   8   1   6       20.46       22.25      2.73 o
   9   1   6       14.67       11.85      1.92 o
  10   1   6        2.09        0.71      1.48 o
  11   1   6        2.89        1.57      1.89 o
 -11   2   6        0.70        0.00      1.88 o
 -10   2   6       55.17       57.39      6.40 o
  -9   2   6        1.36        0.00      1.41 o
  -8   2   6      307.25      321.87      7.27 o
  -7   2   6       88.85       89.91      3.22 o
  -6   2   6        6.89        6.37      1.12 o
  -5   2   6      394.00      422.43      7.84 o
  -4   2   6      155.72      196.91      3.69 o
  -3   2   6      100.81      136.61      2.78 o
  -2   2   6       27.33       29.43      1.08 o
  -1   2   6     1519.47     1509.81     22.14 o
   0   2   6       68.42       76.95      1.91 o
   1   2   6      130.64      125.92      3.80 o
   2   2   6       81.97       84.82      4.09 o
   3   2   6      107.02      109.59      2.57 o
   4   2   6      322.35      364.14      6.42 o
   5   2   6      454.76      444.21      7.86 o
   6   2   6      215.98      217.42      5.34 o
   7   2   6      276.24      272.01      6.64 o
   8   2   6        0.00        0.07      1.06 o
   9   2   6        3.01        2.50      2.19 o
  10   2   6       71.23       70.69      4.13 o
  11   2   6        0.95        2.93      2.08 o
 -11   3   6        1.09        0.00      2.01 o
 -10   3   6      106.01      102.11     21.23 o
  -9   3   6        0.94        0.00      1.54 o
  -8   3   6      343.63      333.62     14.41 o
  -7   3   6      194.17      185.35      5.01 o
  -6   3   6        0.21        1.25      1.00 o
  -5   3   6      165.20      217.65      5.92 o
  -4   3   6       31.73       35.76      1.75 o
  -3   3   6      115.55      137.49      2.98 o
  -2   3   6       40.25       37.63      1.37 o
  -1   3   6      411.37      435.92      6.80 o
   0   3   6       75.99       93.80      2.47 o
   1   3   6      124.82      129.31      2.74 o
   2   3   6       17.84       20.06      1.46 o
   3   3   6       95.98       91.20      2.49 o
   4   3   6      114.48      146.94      4.00 o
   5   3   6       95.08       96.14      3.18 o
   6   3   6      145.76      143.75      4.40 o
   7   3   6       12.16       14.43      3.63 o
   8   3   6       56.10       46.16      4.74 o
   9   3   6        4.71        4.29      1.87 o
  10   3   6       19.47       20.46      2.99 o
 -10   4   6        3.88        3.68      1.97 o
  -9   4   6        1.29        2.40      1.50 o
  -8   4   6      167.42      168.78      5.18 o
  -7   4   6        7.81        7.86      1.69 o
  -6   4   6       33.24       40.05      2.37 o
  -5   4   6        3.69        2.46      1.03 o
  -4   4   6        5.77        6.97      1.10 o
  -3   4   6      486.06      531.02      9.33 o
  -2   4   6       83.69       92.88      2.46 o
  -1   4   6     2817.51     2682.51     39.27 o
   0   4   6        1.96        2.41      0.79 o
   1   4   6       37.92       37.44      3.26 o
   2   4   6      187.99      202.77      6.15 o
   3   4   6        1.28        1.92      1.22 o
   4   4   6       29.61       41.20      2.62 o
   5   4   6       58.18       53.24      8.78 o
   6   4   6        0.00        0.00      2.02 o
   7   4   6      104.08      113.89      4.90 o
   8   4   6       30.34       29.84      2.99 o
   9   4   6       18.34       19.87      2.58 o
  10   4   6        4.75        5.30      2.52 o
 -10   5   6        4.34        1.76      2.16 o
  -9   5   6        2.85        6.95      1.99 o
  -8   5   6       30.79       32.08      2.70 o
  -7   5   6        3.90        5.01      1.58 o
  -6   5   6       89.24       83.18      3.42 o
  -5   5   6       18.39       17.67      1.80 o
  -4   5   6       31.30       33.47      2.09 o
  -3   5   6        4.08        4.80      1.04 o
  -2   5   6        7.51        6.12      1.17 o
  -1   5   6       10.66        7.65      1.21 o
   0   5   6       22.86       28.07      2.36 o
   1   5   6        0.23        0.00      1.24 o
   2   5   6      162.09      165.78      5.76 o
   3   5   6       38.38       39.38      2.98 o
   4   5   6       32.26       32.50      3.66 o
   5   5   6        1.18        0.00      2.44 o
   6   5   6       15.21       13.45      5.20 o
   7   5   6        1.17        1.07      1.76 o
   8   5   6        2.18        2.60      1.91 o
   9   5   6        3.58        1.81      2.03 o
  -9   6   6        0.42        2.77      2.60 o
  -8   6   6       20.95       22.01      2.99 o
  -7   6   6        0.00        0.00      1.86 o
  -6   6   6        5.39        3.83      1.78 o
  -5   6   6       48.29       50.85      4.24 o
  -4   6   6       11.62       12.02      1.96 o
  -3   6   6       16.64       18.47      2.10 o
  -2   6   6       29.72       29.56      2.37 o
  -1   6   6       11.89       10.38      2.09 o
   0   6   6        3.86        4.73      1.63 o
   1   6   6       20.87       20.34      2.70 o
   2   6   6        8.60        9.87      2.98 o
   3   6   6       16.24       16.84      2.53 o
   4   6   6        1.30        5.52      3.87 o
   5   6   6        1.25        0.00      3.22 o
   6   6   6        2.23        0.17      2.38 o
   7   6   6       26.92       29.48      3.22 o
   8   6   6        0.48        0.99      2.26 o
  -7   7   6       22.46       23.58      3.15 o
  -6   7   6        3.09        4.52      2.03 o
  -5   7   6       11.07       10.92      2.33 o
  -4   7   6       28.08       29.97      2.89 o
  -3   7   6       29.68       31.78      3.85 o
  -2   7   6        0.66        0.00      2.00 o
  -1   7   6      107.16      122.41      5.16 o
   0   7   6       55.63       56.43      4.46 o
   1   7   6       43.09       39.79      3.75 o
   2   7   6        1.55        0.20      2.45 o
   3   7   6        0.45        1.79      2.80 o
   4   7   6        0.32        0.44      3.96 o
   5   7   6        4.86        8.60      3.01 o
   6   7   6        1.63        4.21      3.26 o
  -5   8   6        0.26        3.04      6.79 o
  -4   8   6        3.22        4.22      3.07 o
  -3   8   6       13.47        9.89      3.14 o
  -2   8   6        7.49        2.60      3.45 o
  -1   8   6       80.26       71.76      6.44 o
   0   8   6        2.83        0.00      2.24 o
   1   8   6       23.24       21.91      3.53 o
   2   8   6        0.65        4.80      3.12 o
   3   8   6        3.58        0.72      3.19 o
   4   8   6        8.41       11.18      3.50 o
 -11   0   7        3.64        2.32      3.45 o
  -9   0   7       22.95       26.60      3.96 o
  -7   0   7       85.28       76.55      4.77 o
  -5   0   7        0.51        1.01      0.77 o
  -3   0   7     1388.38     1440.14     27.58 o
  -1   0   7      883.86      785.48     15.54 o
   1   0   7      251.35      239.29      6.72 o
   3   0   7       18.14       15.75      1.55 o
   5   0   7      180.01      186.30      4.97 o
   7   0   7       25.91       31.53      2.93 o
   9   0   7       42.43       34.07      5.17 o
  11   0   7        0.56        0.00      2.92 o
 -11   1   7        0.10        1.83      2.08 o
 -10   1   7        9.68       10.68      2.27 o
  -9   1   7        0.41        1.69      1.71 o
  -8   1   7        4.18        8.37      2.01 o
  -7   1   7      330.16      324.38      6.86 o
  -6   1   7        1.83        2.82      0.92 o
  -5   1   7       78.39       73.84      2.04 o
  -4   1   7      161.65      179.61      5.21 o
  -3   1   7      339.99      407.27      6.37 o
  -2   1   7       59.86       56.81      1.56 o
  -1   1   7      938.01      912.72     12.59 o
   0   1   7     2004.08     1824.44     24.06 o
   1   1   7       15.08       20.25      1.02 o
   2   1   7        8.36       10.41      0.88 o
   3   1   7      345.09      369.99      6.85 o
   4   1   7        6.85        6.68      0.76 o
   5   1   7      336.10      333.79      6.02 o
   6   1   7      422.17      432.35      7.01 o
   7   1   7       28.54       34.62      1.89 o
   8   1   7        6.54        4.98      1.22 o
   9   1   7        2.84        1.49      1.17 o
  10   1   7        6.76        4.82      1.95 o
  11   1   7        1.54        2.48      2.75 o
 -11   2   7       10.28        7.08      2.51 o
 -10   2   7       36.44       41.08      3.51 o
  -9   2   7        8.17        4.81      1.84 o
  -8   2   7      336.77      344.59      9.14 o
  -7   2   7      111.66      114.29      3.72 o
  -6   2   7        2.15        0.00      0.96 o
  -5   2   7     1525.77     1405.09     21.81 o
  -4   2   7       56.10       57.57      1.74 o
  -3   2   7     2734.08     2969.54     39.02 o
  -2   2   7      485.67      512.04      7.70 o
  -1   2   7      252.25      261.51      4.31 o
   0   2   7      912.73      912.12     13.97 o
   1   2   7        0.93        1.36      1.08 o
   2   2   7     1638.36     1967.65     36.95 o
   3   2   7       13.87       19.11      1.30 o
   4   2   7      471.78      490.22      8.21 o
   5   2   7       36.82       32.98      1.78 o
   6   2   7       41.96       42.19      1.97 o
   7   2   7       96.45      102.31      4.73 o
   8   2   7        0.00        0.03      1.10 o
   9   2   7        0.00        1.13      2.17 o
  10   2   7        7.27        8.08      2.34 o
  11   2   7        3.56        6.32      2.95 o
 -11   3   7        9.70        6.48      2.64 o
 -10   3   7        2.02        1.42      2.09 o
  -9   3   7        0.49        0.39      1.49 o
  -8   3   7       15.06       16.93      2.06 o
  -7   3   7      219.86      213.19      6.91 o
  -6   3   7       62.92       82.62      3.07 o
  -5   3   7        0.90        0.83      1.23 o
  -4   3   7        4.64        2.27      0.76 o
  -3   3   7      922.97     1049.71     14.97 o
  -2   3   7       40.70       46.35      1.62 o
  -1   3   7     5541.15     5122.85     66.18 o
   0   3   7        0.89        2.52      0.70 o
   1   3   7        1.07        0.20      0.62 o
   2   3   7      444.63      567.45     10.57 o
   3   3   7        3.01        3.55      1.19 o
   4   3   7      340.75      351.14      8.67 o
   5   3   7        8.16       11.10      1.64 o
   6   3   7       45.15       42.82      4.05 o
   7   3   7       73.88       87.32      4.21 o
   8   3   7        6.57        4.51      1.64 o
   9   3   7        3.59        1.72      1.63 o
  10   3   7        0.09        0.21      1.64 o
 -10   4   7       10.72       13.00      2.70 o
  -9   4   7        1.24        1.72      1.54 o
  -8   4   7        1.42        1.88      1.51 o
  -7   4   7      196.74      195.64      7.83 o
  -6   4   7        2.77        3.51      1.30 o
  -5   4   7      181.58      205.16      5.09 o
  -4   4   7        0.01        0.00      0.77 o
  -3   4   7      100.73      104.31      2.73 o
  -2   4   7        1.94        0.32      0.79 o
  -1   4   7     1925.06     1854.82     25.28 o
   0   4   7      723.25      705.36     11.84 o
   1   4   7       66.29       63.10      3.94 o
   2   4   7       16.56        9.82      2.17 o
   3   4   7        6.84        9.10      1.75 o
   4   4   7       41.20       45.97      3.18 o
   5   4   7       19.89       16.56      2.14 o
   6   4   7       68.54       56.25      4.59 o
   7   4   7        0.95        0.00      1.36 o
   8   4   7        0.06        0.00      1.49 o
   9   4   7        0.01        0.00      1.82 o
  10   4   7        2.69        3.57      2.91 o
 -10   5   7        0.95        1.81      2.25 o
  -9   5   7        0.15        1.46      1.69 o
  -8   5   7        0.22        0.69      1.51 o
  -7   5   7        8.55        8.52      1.75 o
  -6   5   7       13.49       13.50      1.81 o
  -5   5   7      198.86      197.84      5.21 o
  -4   5   7        2.40        0.87      1.35 o
  -3   5   7       38.88       48.80      3.60 o
  -2   5   7       16.27       17.41      1.56 o
  -1   5   7        0.03        0.00      0.99 o
   0   5   7      158.43      137.83      4.74 o
   1   5   7       51.89       58.71      4.63 o
   2   5   7        0.49        0.37      1.41 o
   3   5   7       11.70       14.90      2.55 o
   4   5   7       35.73       40.53      4.99 o
   5   5   7        8.95       10.19      2.54 o
   6   5   7        0.61        0.28      2.04 o
   7   5   7       39.05       38.92      3.82 o
   8   5   7        0.03        1.00      1.75 o
   9   5   7        0.01        0.00      2.41 o
  -8   6   7       46.05       49.69      5.77 o
  -7   6   7       20.55       28.10      3.10 o
  -6   6   7        0.02        0.00      1.69 o
  -5   6   7        1.05        2.14      1.92 o
  -4   6   7        3.30        0.00      1.42 o
  -3   6   7       18.41       15.35      2.02 o
  -2   6   7       86.40       93.71      5.33 o
  -1   6   7     1049.12     1028.39     19.94 o
   0   6   7        4.94        9.75      2.13 o
   1   6   7       38.64       33.64      3.30 o
   2   6   7        2.58        3.72      2.46 o
   3   6   7        0.00        0.00      1.67 o
   4   6   7       26.36       26.61      4.10 o
   5   6   7        4.21        1.22      2.01 o
   6   6   7       34.65       40.43      4.50 o
   7   6   7        2.51        6.91      2.42 o
   8   6   7        0.92        1.06      5.85 o
  -7   7   7        5.91       11.67      2.66 o
  -6   7   7        5.04        1.90      2.00 o
  -5   7   7       53.46       51.59      5.07 o
  -4   7   7        7.43        6.95      2.79 o
  -3   7   7       59.36       61.57      5.06 o
  -2   7   7        8.97       11.82      2.81 o
  -1   7   7       57.52       66.68      4.18 o
   0   7   7      165.22      159.54      6.75 o
   1   7   7       21.78       21.91      3.14 o
   2   7   7       66.69       78.69      4.81 o
   3   7   7        3.42        4.27      2.84 o
   4   7   7        9.52        7.38      4.49 o
   5   7   7        4.73        0.00      4.25 o
   6   7   7       10.77       12.23      3.51 o
  -5   8   7       25.11       32.64      5.95 o
  -4   8   7        0.03        0.00      4.17 o
  -3   8   7        4.54        4.29      2.83 o
  -2   8   7        0.00        0.00      2.37 o
  -1   8   7       18.39       18.61      4.24 o
   0   8   7      127.61      136.30      6.77 o
   1   8   7        0.93        0.85      2.46 o
   2   8   7        1.80        3.45      2.95 o
   3   8   7        1.00        0.53      3.65 o
 -10   0   8        6.41        2.62      3.26 o
  -8   0   8      103.66      117.45      7.42 o
  -6   0   8        8.57        7.60      2.18 o
  -4   0   8        4.09        5.47      1.76 o
  -2   0   8      692.52      708.62     18.03 o
   0   0   8      132.29      121.59      4.99 o
   2   0   8     8123.50     7748.42    170.21 o
   4   0   8       35.76       40.42      2.25 o
   6   0   8      189.81      201.13      5.59 o
   8   0   8      103.10      101.14      7.50 o
  10   0   8        4.01        5.61      3.48 o
 -11   1   8       26.31       23.96      3.24 o
 -10   1   8        0.02        1.12      1.83 o
  -9   1   8       10.18        7.66      2.16 o
  -8   1   8       26.75       24.13      2.67 o
  -7   1   8       28.94       27.59      2.37 o
  -6   1   8        9.59        9.95      1.63 o
  -5   1   8       52.55       52.24      1.77 o
  -4   1   8       91.42      106.60      2.83 o
  -3   1   8      470.42      571.45      8.60 o
  -2   1   8      727.11      666.13     10.73 o
  -1   1   8      916.16      829.78     11.67 o
   0   1   8      835.47      765.24     10.74 o
   1   1   8       34.83       32.89      1.47 o
   2   1   8     2748.30     2868.90     40.72 o
   3   1   8       49.78       54.67      1.74 o
   4   1   8        0.00        0.71      0.41 o
   5   1   8        0.11        0.95      0.48 o
   6   1   8      749.79      729.19     13.37 o
   7   1   8      472.01      492.49      8.95 o
   8   1   8        6.61        7.54      1.38 o
   9   1   8       17.36       21.07      2.34 o
  10   1   8        1.31        1.20      2.21 o
  11   1   8        2.52        6.61      4.01 o
 -11   2   8        4.06        7.30      2.53 o
 -10   2   8        2.75        4.54      2.13 o
  -9   2   8       21.03       19.06      3.09 o
  -8   2   8       53.22       56.01      3.13 o
  -7   2   8      166.33      170.11      4.70 o
  -6   2   8        2.15        0.70      0.95 o
  -5   2   8      181.30      197.14      4.67 o
  -4   2   8      100.25      100.95      2.49 o
  -3   2   8       34.07       39.22      1.58 o
  -2   2   8       64.33       91.31      2.16 o
  -1   2   8      131.77      139.14      2.75 o
   0   2   8      115.87      127.96      2.89 o
   1   2   8       11.98       22.46      2.32 o
   2   2   8        1.34        1.10      0.61 o
   3   2   8       58.61       57.16      3.07 o
   4   2   8      569.58      574.85     10.69 o
   5   2   8       20.94       26.79      1.68 o
   6   2   8      222.56      220.60      5.60 o
   7   2   8       26.05       34.57      3.98 o
   8   2   8        6.66        6.23      1.61 o
   9   2   8       40.39       37.21      7.05 o
  10   2   8        0.00        0.00      1.28 o
 -11   3   8       19.48       21.27      3.80 o
 -10   3   8        1.10        3.35      2.01 o
  -9   3   8        0.10        1.29      1.70 o
  -8   3   8      138.17      130.07      4.47 o
  -7   3   8        2.23        1.75      1.31 o
  -6   3   8        0.07        0.15      1.00 o
  -5   3   8      137.12      127.17      3.63 o
  -4   3   8        2.26        2.55      0.85 o
  -3   3   8      305.10      390.99      6.52 o
  -2   3   8       57.04       72.83      1.95 o
  -1   3   8      192.23      201.42      3.68 o
   0   3   8     2290.20     2278.20     33.34 o
   1   3   8       17.01       14.40      1.72 o
   2   3   8     1032.56     1157.78     23.25 o
   3   3   8       21.22       23.54      2.09 o
   4   3   8       62.00       76.24      5.76 o
   5   3   8       59.36       81.17      3.58 o
   6   3   8       77.82       82.06      4.98 o
   7   3   8      158.81      161.47      5.82 o
   8   3   8        2.05        1.15      1.61 o
   9   3   8        3.90        1.91      1.72 o
  10   3   8        0.51        0.00      2.14 o
 -10   4   8        0.45        3.46      2.26 o
  -9   4   8        8.53        8.98      2.02 o
  -8   4   8       13.78        9.50      1.90 o
  -7   4   8       22.49       23.91      2.19 o
  -6   4   8        3.02        1.49      1.25 o
  -5   4   8      132.55      127.03      3.84 o
  -4   4   8        6.23        9.70      1.23 o
  -3   4   8       47.67       54.64      1.95 o
  -2   4   8        8.61        9.71      1.17 o
  -1   4   8      395.35      402.64     10.70 o
   0   4   8      825.60      811.85     13.38 o
   1   4   8       16.26       17.54      2.15 o
   2   4   8       13.51       16.30      2.00 o
   3   4   8        0.83        0.00      1.19 o
   4   4   8       58.18       65.58      3.48 o
   5   4   8        2.91        1.88      2.34 o
   6   4   8       17.79       15.50      2.81 o
   7   4   8       71.10       73.49      6.37 o
   8   4   8       12.64       10.23      2.27 o
   9   4   8       63.80       63.57      6.63 o
  -9   5   8        1.39        2.42      1.80 o
  -8   5   8        0.73        0.26      1.55 o
  -7   5   8        9.00        6.05      2.07 o
  -6   5   8        3.24        6.23      1.82 o
  -5   5   8       34.83       39.90      4.85 o
  -4   5   8        4.85        4.81      1.56 o
  -3   5   8       15.92       15.00      2.01 o
  -2   5   8       24.90       21.30      1.73 o
  -1   5   8       54.40       61.92      3.47 o
   0   5   8       29.50       26.18      2.45 o
   1   5   8       27.53       24.54      3.07 o
   2   5   8        2.94        4.89      1.76 o
   3   5   8        0.28        0.00      1.27 o
   4   5   8      280.94      260.68      7.94 o
   5   5   8       29.93       33.19      4.55 o
   6   5   8        5.87       10.31      2.72 o
   7   5   8        1.51        2.65      1.80 o
   8   5   8        0.00        0.19      1.85 o
  -8   6   8        1.76        4.08      2.20 o
  -7   6   8        9.66        6.80      2.25 o
  -6   6   8       18.50       20.26      4.35 o
  -5   6   8        7.19        7.46      1.86 o
  -4   6   8        0.06        0.00      1.33 o
  -3   6   8        3.59        2.35      2.09 o
  -2   6   8       17.67       14.64      2.97 o
  -1   6   8      209.73      215.08      6.86 o
   0   6   8      815.72      849.77     18.76 o
   1   6   8        1.77        2.48      2.49 o
   2   6   8        1.62        1.65      1.64 o
   3   6   8       36.36       36.69      4.15 o
   4   6   8        7.73        0.00      2.35 o
   5   6   8       28.44       25.76      4.27 o
   6   6   8        4.73        7.26      2.87 o
   7   6   8       30.78       44.85      5.06 o
  -7   7   8       17.19       25.23      3.32 o
  -6   7   8       34.57       29.88      4.85 o
  -5   7   8        2.95        2.73      2.68 o
  -4   7   8        1.53        3.97      2.59 o
  -3   7   8        3.34        0.97      3.49 o
  -2   7   8        0.95        0.00      2.27 o
  -1   7   8       29.14       29.21      3.25 o
   0   7   8       27.60       33.74      3.74 o
   1   7   8        1.84        0.00      2.56 o
   2   7   8       14.81       13.85      2.77 o
   3   7   8        0.30        0.00      2.70 o
   4   7   8       34.14       36.35      5.01 o
   5   7   8        7.18       11.08      3.27 o
  -4   8   8        0.15        0.21      3.11 o
  -3   8   8       27.70       26.59      4.28 o
  -2   8   8        6.03        4.33      3.22 o
  -1   8   8        5.59        6.91      3.53 o
   0   8   8       52.35       54.93      4.84 o
   1   8   8       32.67       25.49      5.93 o
   2   8   8       17.65       16.83      3.26 o
   3   8   8        0.95        0.00      3.34 o
 -11   0   9        4.32        3.20      3.58 o
  -9   0   9      118.04      116.61      7.13 o
  -7   0   9       15.01       18.90      3.19 o
  -5   0   9      134.14      113.11      3.98 o
  -3   0   9        6.68        5.34      1.64 o
  -1   0   9       30.45       27.32      1.76 o
   1   0   9     1483.79     1504.61     34.85 o
   3   0   9       55.01       52.47      2.50 o
   5   0   9       31.40       38.35      2.03 o
   7   0   9      186.02      191.03      8.31 o
   9   0   9       13.62        9.80      3.48 o
 -11   1   9       22.00       25.46      3.73 o
 -10   1   9        1.70        1.67      1.95 o
  -9   1   9       39.97       45.91      3.51 o
  -8   1   9      399.08      387.77      9.70 o
  -7   1   9        0.80        2.15      1.42 o
  -6   1   9        0.37        0.56      0.87 o
  -5   1   9       24.69       33.53      1.54 o
  -4   1   9      128.31      149.14      3.27 o
  -3   1   9      246.13      236.59      4.37 o
  -2   1   9       60.52       52.08      1.67 o
  -1   1   9       62.26       55.13      1.65 o
   0   1   9      198.83      201.68      3.61 o
   1   1   9      140.61      136.05      3.27 o
   2   1   9       55.54       58.39      1.58 o
   3   1   9        1.45        1.61      0.47 o
   4   1   9        5.04        5.23      0.81 o
   5   1   9       97.55      121.86      3.60 o
   6   1   9      177.09      139.00     19.20 o
   7   1   9      984.85      989.92     30.08 o
   8   1   9        8.02        6.22      1.37 o
   9   1   9        0.04        4.52      2.92 o
  10   1   9        3.21        0.00      2.95 o
 -11   2   9        7.47        4.65      2.80 o
 -10   2   9        8.60        9.79      2.58 o
  -9   2   9        0.00        0.00      1.83 o
  -8   2   9      495.85      502.81     12.18 o
  -7   2   9        0.23        1.18      1.25 o
  -6   2   9      166.36      175.86      4.64 o
  -5   2   9        3.58        3.00      0.92 o
  -4   2   9       82.20       97.78      2.52 o
  -3   2   9      105.80      109.31      3.60 o
  -2   2   9        1.14        1.99      0.97 o
  -1   2   9      836.32      781.26     11.24 o
   0   2   9      690.43      714.15     13.13 o
   1   2   9      347.79      366.50     13.99 o
   2   2   9      489.05      491.38      9.22 o
   3   2   9        6.64        7.50      0.96 o
   4   2   9        0.01        0.17      0.86 o
   5   2   9        0.34        0.00      0.90 o
   6   2   9        1.28        1.22      1.15 o
   7   2   9      398.84      424.19     23.25 o
   8   2   9       21.01       21.82      2.40 o
   9   2   9        1.91        1.29      1.81 o
  10   2   9        2.20        0.00      2.89 o
 -11   3   9        0.39        0.00      2.55 o
 -10   3   9       36.90       37.95      3.54 o
  -9   3   9        1.11        1.53      1.78 o
  -8   3   9        4.99        4.52      2.24 o
  -7   3   9       35.75       36.90      2.48 o
  -6   3   9       40.87       40.64      2.35 o
  -5   3   9       12.25       12.15      1.46 o
  -4   3   9       22.11       20.55      1.55 o
  -3   3   9       24.60       28.06      1.42 o
  -2   3   9        0.05        0.00      0.75 o
  -1   3   9       60.53       71.34      2.28 o
   0   3   9       73.42       78.65      2.29 o
   1   3   9       24.66       16.18      2.08 o
   2   3   9        0.01        0.00      0.95 o
   3   3   9       15.86       15.93      3.29 o
   4   3   9      106.37      108.06      6.89 o
   5   3   9        0.59        0.00      1.42 o
   6   3   9        0.79        1.08      2.66 o
   7   3   9       27.71       24.95      2.58 o
   8   3   9        0.81        0.00      1.41 o
   9   3   9       34.36       34.06      4.38 o
  10   3   9        0.27        0.00      1.69 o
 -10   4   9        6.88        8.12      2.62 o
  -9   4   9        0.78        1.21      1.72 o
  -8   4   9       16.31       13.24      2.05 o
  -7   4   9        1.76        1.30      1.35 o
  -6   4   9      321.37      303.25      6.96 o
  -5   4   9        9.37        9.12      1.96 o
  -4   4   9       33.47       42.05      2.30 o
  -3   4   9        0.40        0.56      0.84 o
  -2   4   9        3.17        4.50      1.00 o
  -1   4   9       92.41       96.78      3.18 o
   0   4   9      396.18      401.41      9.10 o
   1   4   9        4.50        6.59      1.77 o
   2   4   9       68.47       73.19      3.67 o
   3   4   9        4.04        2.65      1.44 o
   4   4   9       50.18       53.15      3.41 o
   5   4   9        3.35        1.61      1.43 o
   6   4   9        0.29        1.88      2.05 o
   7   4   9       33.25       31.03      2.95 o
   8   4   9        0.48        1.76      1.81 o
   9   4   9       46.17       44.83      3.71 o
  -9   5   9        0.89        0.00      2.31 o
  -8   5   9        0.05        0.00      1.70 o
  -7   5   9        1.42        0.68      2.04 o
  -6   5   9       13.06        7.39      2.06 o
  -5   5   9        4.83        5.31      1.72 o
  -4   5   9       25.93       27.78      2.46 o
  -3   5   9       15.61       16.73      1.89 o
  -2   5   9       21.92       15.66      2.19 o
  -1   5   9      143.43      150.63      5.29 o
   0   5   9      140.12      133.71      6.05 o
   1   5   9        9.60       12.15      2.31 o
   2   5   9        7.92        1.85      1.49 o
   3   5   9        6.85        4.16      1.82 o
   4   5   9        1.31        0.00      1.65 o
   5   5   9       47.41       44.72      4.27 o
   6   5   9        6.12        3.33      2.33 o
   7   5   9        0.02        0.87      1.69 o
   8   5   9        1.52        0.00      2.50 o
  -8   6   9        7.79       13.05      2.92 o
  -7   6   9        0.46        2.73      1.98 o
  -6   6   9        2.34        2.74      1.95 o
  -5   6   9        0.76        0.00      2.19 o
  -4   6   9        5.30        2.70      2.30 o
  -3   6   9       19.96       20.39      3.33 o
  -2   6   9        7.85        5.77      2.46 o
  -1   6   9      133.23      118.92      5.84 o
   0   6   9        3.42        7.91      2.46 o
   1   6   9       15.02       19.90      2.84 o
   2   6   9       23.70       30.79      3.99 o
   3   6   9        2.69        1.52      1.87 o
   4   6   9        1.40        3.31      5.98 o
   5   6   9        7.26        7.33      2.74 o
   6   6   9        0.63        0.00      3.47 o
   7   6   9        0.23        0.00      2.59 o
  -7   7   9        6.42        8.40      4.78 o
  -6   7   9        0.12        1.95      2.96 o
  -5   7   9        2.66        3.06      2.73 o
  -4   7   9        0.62        1.03      2.36 o
  -3   7   9        4.17        3.56      2.39 o
  -2   7   9        3.19        0.00      2.96 o
  -1   7   9       25.63       29.49      3.26 o
   0   7   9       43.37       44.75      5.14 o
   1   7   9        7.80       10.06      2.70 o
   2   7   9       30.25       33.24      5.82 o
   3   7   9        0.16        0.00      3.96 o
   4   7   9       14.16       13.06      4.97 o
   5   7   9       26.87       15.95      3.59 o
  -4   8   9        5.73        2.29      4.25 o
  -3   8   9        1.56        0.26      4.55 o
  -2   8   9        0.73        0.00      2.73 o
  -1   8   9       73.14       74.46      6.98 o
   0   8   9        0.98        1.07      3.58 o
   1   8   9        1.96        0.00      2.42 o
   2   8   9        6.41        7.89      2.87 o
   3   8   9        1.90        0.00      4.87 o
 -10   0  10        0.02        0.68      2.87 o
  -8   0  10     2388.52     2447.58     60.28 o
  -6   0  10        2.53        2.30      2.63 o
  -4   0  10     1528.12     1576.80     30.80 o
  -2   0  10        7.00        7.13      1.22 o
   0   0  10      102.76       90.73      3.17 o
   2   0  10      119.17      155.82      6.98 o
   4   0  10       69.21       72.10      3.79 o
   6   0  10      199.97      253.37      8.76 o
   8   0  10        4.62        0.00      2.13 o
  10   0  10        3.62        3.99      3.72 o
 -11   1  10        1.42        1.63      2.42 o
 -10   1  10       23.62       30.52      3.43 o
  -9   1  10        6.79        6.84      2.37 o
  -8   1  10      883.58      882.69     17.93 o
  -7   1  10        7.11        9.07      1.87 o
  -6   1  10       11.72       12.56      1.54 o
  -5   1  10       28.22       21.51      1.98 o
  -4   1  10      263.14      314.00      5.62 o
  -3   1  10      298.85      299.62      5.32 o
  -2   1  10        7.70        9.86      0.91 o
  -1   1  10       91.30       93.01      2.30 o
   0   1  10       34.79       30.28      1.44 o
   1   1  10      111.50      137.75      3.42 o
   2   1  10       30.58       38.59      1.29 o
   3   1  10       21.72       17.78      1.35 o
   4   1  10       51.06       63.75      2.30 o
   5   1  10        9.54        7.22      1.04 o
   6   1  10      634.38      721.37     17.85 o
   7   1  10      145.67      156.32     14.54 o
   8   1  10        8.10        5.86      3.38 o
   9   1  10       25.22       29.08      4.87 o
  10   1  10        0.03        0.68      3.39 o
 -11   2  10        0.22        0.00      2.41 o
 -10   2  10        8.39       10.37      2.60 o
  -9   2  10        1.87        0.00      1.93 o
  -8   2  10      325.21      322.00      8.72 o
  -7   2  10       54.70       53.01      3.27 o
  -6   2  10       63.71       64.87      2.78 o
  -5   2  10        9.20       10.47      1.31 o
  -4   2  10       27.43       27.06      1.43 o
  -3   2  10      381.59      422.07      6.97 o
  -2   2  10        4.46        4.96      0.89 o
  -1   2  10      233.32      254.32      4.49 o
   0   2  10        0.65        1.28      0.61 o
   1   2  10      885.05      860.04     28.93 o
   2   2  10      272.17      302.45      8.25 o
   3   2  10       38.34       31.11      2.39 o
   4   2  10        2.64        3.17      1.13 o
   5   2  10        2.85        0.00      1.13 o
   6   2  10        2.20        0.00      1.22 o
   7   2  10       23.30       27.76      2.56 o
   8   2  10        1.10        0.00      1.33 o
   9   2  10        0.02        0.95      1.99 o
  10   2  10        0.08        0.00      2.89 o
 -11   3  10        9.71       16.06      6.76 o
 -10   3  10        0.03        0.00      2.00 o
  -9   3  10        1.26        0.64      1.76 o
  -8   3  10       18.24       18.22      2.19 o
  -7   3  10        1.36        3.85      1.46 o
  -6   3  10        1.40        0.00      1.08 o
  -5   3  10        0.94        2.65      1.18 o
  -4   3  10       39.15       37.08      2.23 o
  -3   3  10      155.03      171.68      3.69 o
  -2   3  10        0.05        0.00      0.63 o
  -1   3  10     3888.53     3738.06     53.84 o
   0   3  10      399.03      408.88      8.85 o
   1   3  10       77.71       90.20      3.80 o
   2   3  10      172.15      178.58      5.71 o
   3   3  10        8.19        3.93      1.70 o
   4   3  10       33.09       35.78      3.74 o
   5   3  10       40.95       36.33      2.73 o
   6   3  10       84.66       94.80      5.21 o
   7   3  10       41.51       44.14      4.14 o
   8   3  10        0.00        0.00      1.43 o
   9   3  10        2.91        7.70      2.40 o
 -10   4  10        3.29        3.21      2.53 o
  -9   4  10        2.24        0.00      1.66 o
  -8   4  10        4.84        5.54      1.85 o
  -7   4  10        0.58        1.47      1.48 o
  -6   4  10      114.31       99.68      6.34 o
  -5   4  10       90.53       82.76      3.81 o
  -4   4  10       67.21       67.86      3.27 o
  -3   4  10        0.70        1.91      0.92 o
  -2   4  10       25.91       26.95      2.98 o
  -1   4  10        4.32        5.79      1.54 o
   0   4  10       60.12       58.32      3.15 o
   1   4  10       27.67       28.98      4.63 o
   2   4  10        0.75        0.00      2.84 o
   3   4  10       50.96       54.65      5.55 o
   4   4  10       19.67       24.99      2.69 o
   5   4  10       20.88       14.93      2.21 o
   6   4  10        0.46        0.11      1.80 o
   7   4  10        0.01        0.38      1.54 o
   8   4  10        0.64        0.40      1.70 o
   9   4  10        9.58       13.42      2.67 o
  -9   5  10        0.00        0.00      2.07 o
  -8   5  10       24.18       32.25      3.37 o
  -7   5  10        1.42        1.39      1.84 o
  -6   5  10        3.69        7.48      4.40 o
  -5   5  10        4.02        0.42      1.60 o
  -4   5  10       38.75       45.56      2.94 o
  -3   5  10        1.92        0.00      1.98 o
  -2   5  10      163.02      145.61      9.55 o
  -1   5  10      936.17      962.45     18.78 o
   0   5  10      145.08      142.87      5.19 o
   1   5  10        0.46        0.27      1.51 o
   2   5  10        2.71        0.00      1.52 o
   3   5  10       21.89       22.27      2.71 o
   4   5  10        3.33        2.84      1.90 o
   5   5  10        4.21        2.75      2.21 o
   6   5  10        0.27        0.56      3.03 o
   7   5  10        2.02        2.38      2.48 o
   8   5  10        9.15        9.19      2.70 o
  -8   6  10        0.92        0.00      2.21 o
  -7   6  10       12.20        8.75      2.44 o
  -6   6  10      138.76      124.14     12.61 o
  -5   6  10        7.43       12.60      3.22 o
  -4   6  10        9.74        8.43      3.72 o
  -3   6  10        6.05        6.33      3.29 o
  -2   6  10       17.66       13.81      2.87 o
  -1   6  10       40.68       48.06      4.19 o
   0   6  10       27.98       39.34      4.24 o
   1   6  10       22.80       23.32      3.07 o
   2   6  10        2.07        1.30      3.76 o
   3   6  10        2.01        0.00      1.89 o
   4   6  10       24.78       27.47      4.48 o
   5   6  10        0.40        4.39      2.44 o
   6   6  10        0.45        0.00      2.22 o
   7   6  10        3.80        2.54      3.63 o
  -6   7  10        0.04        0.34      3.26 o
  -5   7  10        4.63        7.47      3.26 o
  -4   7  10        0.27        0.00      2.25 o
  -3   7  10        6.73        4.46      2.74 o
  -2   7  10        0.07        0.00      2.24 o
  -1   7  10       71.17       75.22     13.64 o
   0   7  10        2.23        4.89      2.95 o
   1   7  10        0.66        0.97      2.13 o
   2   7  10        6.28        8.80      3.20 o
   3   7  10        6.94        2.31      3.43 o
   4   7  10       16.04        7.79      3.68 o
   5   7  10        0.65        1.74      3.22 o
  -3   8  10       15.28       15.85      3.89 o
  -2   8  10        2.19        2.89      2.88 o
  -1   8  10        4.31        7.14      6.49 o
   0   8  10        9.33        7.28      3.21 o
   1   8  10       20.30       26.15      6.09 o
   2   8  10        0.48        2.31      3.17 o
 -11   0  11       14.91       18.86      7.31 o
  -9   0  11        3.39        2.07      3.23 o
  -7   0  11       93.12       89.90      5.89 o
  -5   0  11      540.11      515.91     12.08 o
  -3   0  11     1885.97     2072.60     39.64 o
  -1   0  11      153.22      148.93      5.61 o
   1   0  11      605.26      626.48     16.14 o
   3   0  11      370.32      341.49      9.48 o
   5   0  11       11.36        7.68      3.99 o
   7   0  11       34.27       31.03      3.22 o
 -11   1  11        8.18        7.99      3.10 o
 -10   1  11        5.43        9.31      2.64 o
  -9   1  11      140.81      137.08      6.51 o
  -8   1  11      154.87      148.59      5.90 o
  -7   1  11       30.28       31.60      2.82 o
  -6   1  11        4.12        3.82      1.21 o
  -5   1  11        0.42        0.11      0.59 o
  -4   1  11       88.43       80.04      2.41 o
  -3   1  11      997.30     1067.47     16.96 o
  -2   1  11       18.55       18.30      1.20 o
  -1   1  11      189.69      164.15      3.41 o
   0   1  11        1.64        2.79      0.77 o
   1   1  11      882.87      890.84     15.46 o
   2   1  11      448.88      572.72     13.60 o
   3   1  11       46.17       53.99      2.64 o
   4   1  11        4.31        3.44      0.89 o
   5   1  11        0.00        1.23      0.94 o
   6   1  11      212.62      227.96      5.76 o
   7   1  11       84.22       84.64      5.87 o
   8   1  11        0.37        1.23      2.24 o
   9   1  11        0.48        1.21      2.57 o
  10   1  11        0.00        1.68      3.45 o
 -11   2  11        0.68        0.00      2.59 o
 -10   2  11        3.57        3.91      2.25 o
  -9   2  11        1.20        0.00      1.99 o
  -8   2  11       69.52       71.04      4.22 o
  -7   2  11       36.57       37.51      2.94 o
  -6   2  11        0.00        0.00      0.99 o
  -5   2  11        8.46        5.66      1.23 o
  -4   2  11       54.41       48.54      1.91 o
  -3   2  11      102.71      103.75      2.73 o
  -2   2  11        0.26        0.23      0.59 o
  -1   2  11        1.59        1.04      0.56 o
   0   2  11       36.06       46.07      2.46 o
   1   2  11        1.29        0.07      0.93 o
   2   2  11      126.60      147.42      7.19 o
   3   2  11       14.27       18.73      2.00 o
   4   2  11       66.36       68.53      3.25 o
   5   2  11       20.98       24.30      2.23 o
   6   2  11      421.61      435.85      9.30 o
   7   2  11        1.90        3.31      1.51 o
   8   2  11        0.16        0.00      1.94 o
   9   2  11        6.56        5.88      3.53 o
 -10   3  11       17.86       24.62      3.38 o
  -9   3  11        3.76        5.76      2.22 o
  -8   3  11       33.02       30.07      2.64 o
  -7   3  11        3.56        1.85      1.44 o
  -6   3  11        1.71        0.72      1.44 o
  -5   3  11       32.00       35.74      3.09 o
  -4   3  11        4.12        4.77      1.13 o
  -3   3  11       42.05       44.36      2.13 o
  -2   3  11      105.65      103.05      3.09 o
  -1   3  11        7.74        9.84      1.87 o
   0   3  11      666.93      649.87     12.87 o
   1   3  11        9.27        5.73      3.46 o
   2   3  11        0.83        4.19      1.37 o
   3   3  11       42.14       44.08      3.95 o
   4   3  11        1.04        0.84      1.50 o
   5   3  11       23.34       16.63      3.89 o
   6   3  11       89.03       85.49      6.92 o
   7   3  11        9.97        7.20      1.94 o
   8   3  11       23.12       34.03      3.14 o
   9   3  11        6.93        9.22      2.21 o
 -10   4  11        0.05        0.00      4.65 o
  -9   4  11       13.66       15.92      3.73 o
  -8   4  11       14.29       19.60      2.78 o
  -7   4  11        1.79        0.00      1.96 o
  -6   4  11       52.61       48.67      3.37 o
  -5   4  11      101.82       96.41      4.20 o
  -4   4  11        0.05        1.92      1.46 o
  -3   4  11       25.00       22.39      2.22 o
  -2   4  11       13.44       12.50      2.23 o
  -1   4  11        1.52        2.08      1.85 o
   0   4  11       30.13       27.70      2.41 o
   1   4  11       12.66       12.60      2.13 o
   2   4  11        1.91        0.00      1.66 o
   3   4  11       25.81       24.32      2.64 o
   4   4  11      283.54      257.55     11.45 o
   5   4  11       30.37       32.77      2.91 o
   6   4  11        3.26        6.23      2.50 o
   7   4  11        4.65        5.51      1.88 o
   8   4  11        0.10        2.04      1.90 o
  -9   5  11       10.14       13.82      3.09 o
  -8   5  11        0.00        0.00      2.00 o
  -7   5  11        5.93        6.96      2.48 o
  -6   5  11        8.30        9.00      3.20 o
  -5   5  11        6.48        5.83      3.53 o
  -4   5  11        6.01        6.57      3.20 o
  -3   5  11        0.15        0.00      2.49 o
  -2   5  11       37.97       37.81      3.90 o
  -1   5  11     2729.34     2734.23     46.43 o
   0   5  11       47.99       50.98      3.43 o
   1   5  11        0.07        0.11      1.40 o
   2   5  11        1.27        0.00      1.56 o
   3   5  11       12.88       12.30      2.37 o
   4   5  11        1.13        0.00      1.75 o
   5   5  11       10.75       13.93      4.30 o
   6   5  11        3.67        5.12      4.78 o
   7   5  11        3.03        6.22      2.75 o
   8   5  11       11.96       16.41      3.82 o
  -8   6  11        1.59        0.00      4.14 o
  -7   6  11       10.86        9.07      3.53 o
  -6   6  11       14.09       11.35      3.29 o
  -5   6  11      130.81      132.15      8.63 o
  -4   6  11        5.65        4.59      3.65 o
  -3   6  11        0.50        0.00      3.13 o
  -2   6  11        4.88        0.00      2.66 o
  -1   6  11       59.09       53.56      3.79 o
   0   6  11      112.62      119.21      5.81 o
   1   6  11       12.56       16.41      2.91 o
   2   6  11        3.40        4.04      2.26 o
   3   6  11       34.52       33.31      3.53 o
   4   6  11        0.11        2.18      3.01 o
   5   6  11        0.34        0.87      2.79 o
   6   6  11        3.87        1.72      3.05 o
  -6   7  11        2.41        0.00      3.93 o
  -5   7  11        0.20        0.00      3.50 o
  -4   7  11        0.11        0.00      2.64 o
  -3   7  11        2.99        1.65      2.52 o
  -2   7  11       15.29       16.07      6.05 o
  -1   7  11      252.49      253.53      9.63 o
   0   7  11       38.21       41.17      4.29 o
   1   7  11        0.31        0.00      2.08 o
   2   7  11        0.68        0.00      1.85 o
   3   7  11        4.76        0.26      3.81 o
   4   7  11        2.56        1.78      3.33 o
  -2   8  11       37.24       38.75      6.53 o
  -1   8  11       11.25        7.22      3.82 o
   0   8  11        0.95        4.35      3.30 o
   1   8  11        0.34        1.81      4.07 o
 -10   0  12        0.00        0.00      3.26 o
  -8   0  12       14.56       20.10      4.14 o
  -6   0  12       32.04       31.30      3.73 o
  -4   0  12      776.82      832.91     22.47 o
  -2   0  12      158.24      157.91      4.98 o
   0   0  12        5.92        5.21      2.08 o
   2   0  12      534.01      572.79     14.99 o
   4   0  12       18.98       17.94      2.08 o
   6   0  12     1859.80     1747.21     59.57 o
   8   0  12        0.91        2.77      2.92 o
 -11   1  12        5.65        2.82      3.11 o
 -10   1  12        0.04        0.00      2.18 o
  -9   1  12      147.62      147.99      6.95 o
  -8   1  12      126.72      138.30      5.63 o
  -7   1  12        3.96        5.48      1.87 o
  -6   1  12        1.96        0.88      1.13 o
  -5   1  12        9.35        9.58      1.17 o
  -4   1  12       25.76       23.48      1.52 o
  -3   1  12        0.41        0.98      0.69 o
  -2   1  12        1.71        3.11      0.80 o
  -1   1  12      162.44      153.24      3.42 o
   0   1  12        0.47        1.50      0.77 o
   1   1  12       56.06       56.50      2.23 o
   2   1  12     1350.42     1520.67     29.59 o
   3   1  12        6.85        9.43      1.55 o
   4   1  12        6.88        9.40      1.87 o
   5   1  12       14.53       15.41      2.02 o
   6   1  12       53.62       47.51      3.81 o
   7   1  12       55.65       64.87     10.11 o
   8   1  12        1.70        0.00      1.72 o
   9   1  12        0.15        0.44      2.89 o
 -11   2  12        1.57        0.00      3.85 o
 -10   2  12        1.57        0.00      2.15 o
  -9   2  12        0.30        2.65      2.12 o
  -8   2  12       10.52       12.94      2.54 o
  -7   2  12        0.84        1.04      1.41 o
  -6   2  12        0.87        2.02      1.24 o
  -5   2  12       13.17       10.30      1.54 o
  -4   2  12       53.23       56.92      2.13 o
  -3   2  12      354.87      385.14      7.31 o
  -2   2  12       42.85       42.01      1.73 o
  -1   2  12        0.12        0.00      0.65 o
   0   2  12       15.09       17.85      3.03 o
   1   2  12        0.74        1.32      1.24 o
   2   2  12        0.49        0.00      0.88 o
   3   2  12        5.31        8.98      1.69 o
   4   2  12       28.55       24.32      2.23 o
   5   2  12        6.36        3.60      1.43 o
   6   2  12       78.38       85.77      3.47 o
   7   2  12       93.73       92.62      9.74 o
   8   2  12        2.61        6.60      2.62 o
   9   2  12        1.61        0.71      2.29 o
 -10   3  12        0.31        0.72      2.45 o
  -9   3  12        8.91        5.81      2.33 o
  -8   3  12        4.96        6.45      2.49 o
  -7   3  12        0.37        2.56      1.31 o
  -6   3  12        3.27        4.04      1.67 o
  -5   3  12        2.18        0.35      1.79 o
  -4   3  12        2.69        3.08      1.26 o
  -3   3  12        2.16        2.14      2.01 o
  -2   3  12       30.20       31.99      2.50 o
  -1   3  12      414.93      415.86      9.25 o
   0   3  12        0.00        0.00      1.00 o
   1   3  12        0.78        0.00      1.06 o
   2   3  12       11.10       12.63      1.91 o
   3   3  12        1.42        0.00      1.21 o
   4   3  12        9.62       16.65      2.26 o
   5   3  12       24.24       20.83      3.55 o
   6   3  12       77.93      100.13      4.51 o
   7   3  12        7.39        7.25      1.97 o
   8   3  12        0.06        0.82      1.77 o
   9   3  12       53.07       59.03      5.64 o
  -9   4  12        1.93        0.00      2.50 o
  -8   4  12        0.01        0.00      3.06 o
  -7   4  12        1.18        0.58      1.77 o
  -6   4  12        0.02        0.00      1.88 o
  -5   4  12       59.08       62.78      3.51 o
  -4   4  12       23.81       23.01      3.18 o
  -3   4  12       21.60       20.70      2.40 o
  -2   4  12       48.58       40.84      2.90 o
  -1   4  12       24.20       31.93      2.83 o
   0   4  12      115.40      124.10      4.61 o
   1   4  12       23.73       26.14      2.80 o
   2   4  12        2.52        1.96      1.62 o
   3   4  12       30.50       28.00      2.84 o
   4   4  12       72.92       70.99      4.19 o
   5   4  12        5.27        5.25      2.09 o
   6   4  12        0.02        0.40      2.09 o
   7   4  12        0.14        3.10      1.74 o
   8   4  12        0.18        2.87      2.19 o
  -9   5  12        1.41        0.16      2.86 o
  -8   5  12        2.42        3.57      2.52 o
  -7   5  12        6.55        4.09      2.24 o
  -6   5  12       67.15       64.05      5.27 o
  -5   5  12        9.84        9.61      2.90 o
  -4   5  12        3.09        2.14      2.77 o
  -3   5  12        0.22        0.00      1.75 o
  -2   5  12       21.00       17.24      2.50 o
  -1   5  12       40.20       41.19      3.31 o
   0   5  12      448.87      468.04     11.10 o
   1   5  12        2.18        3.13      2.21 o
   2   5  12       73.82       78.04      4.62 o
   3   5  12       14.35       10.99      3.43 o
   4   5  12        8.30        2.73      2.05 o
   5   5  12        9.18        5.12      2.53 o
   6   5  12        0.30        0.79      2.46 o
   7   5  12        4.85        4.96      3.21 o
  -7   6  12        0.15        0.00      3.15 o
  -6   6  12       12.56       14.82      6.05 o
  -5   6  12        1.44        5.25      3.05 o
  -4   6  12        2.91        2.57      2.62 o
  -3   6  12        0.68        0.00      3.41 o
  -2   6  12       53.66       42.86      4.37 o
  -1   6  12       30.84       30.45      3.24 o
   0   6  12       38.72       39.54      3.93 o
   1   6  12        3.19        3.05      2.17 o
   2   6  12        0.46        0.00      2.36 o
   3   6  12        5.53        7.87      3.22 o
   4   6  12      119.80      112.86      7.51 o
   5   6  12        0.01        0.00      2.41 o
   6   6  12        1.99        0.00      2.75 o
  -5   7  12        0.51        0.64      2.95 o
  -4   7  12        0.78        0.00      2.49 o
  -3   7  12        4.36        0.00      3.13 o
  -2   7  12       23.97       19.08      3.68 o
  -1   7  12       56.65       64.51      5.41 o
   0   7  12       73.65       64.97      5.05 o
   1   7  12        0.81        0.00      2.32 o
   2   7  12        2.77        0.00      2.20 o
   3   7  12        0.22        0.00      2.31 o
  -1   8  12       12.66        6.82      5.25 o
 -11   0  13        8.90       15.08      9.37 o
  -9   0  13      100.73      105.36     10.95 o
  -7   0  13        3.47        1.32      2.36 o
  -5   0  13        0.49        0.00      0.97 o
  -3   0  13      105.22      105.41      4.50 o
  -1   0  13      163.42      157.62      5.00 o
   1   0  13      211.31      244.26      8.04 o
   3   0  13        0.14        0.27      1.74 o
   5   0  13        6.35        2.69      2.45 o
   7   0  13      612.76      678.73     27.72 o
 -11   1  13        0.65        0.93      4.20 o
 -10   1  13        0.00        0.00      2.51 o
  -9   1  13       39.12       36.97      4.04 o
  -8   1  13      284.90      296.55      8.69 o
  -7   1  13        0.01        1.36      1.77 o
  -6   1  13        6.76        6.93      1.91 o
  -5   1  13        1.00        0.00      0.74 o
  -4   1  13        2.67        2.48      0.91 o
  -3   1  13       24.72       22.74      1.49 o
  -2   1  13      134.69      125.57      3.14 o
  -1   1  13        6.27        4.19      0.89 o
   0   1  13        1.91        4.00      0.95 o
   1   1  13      341.69      384.97      9.49 o
   2   1  13      100.20      121.98      5.59 o
   3   1  13       62.39       69.12      3.27 o
   4   1  13        0.87        0.54      2.05 o
   5   1  13        5.64        4.25      1.69 o
   6   1  13       29.37       30.61      2.84 o
   7   1  13       17.23       23.94      2.65 o
   8   1  13        0.00        0.00      1.75 o
 -10   2  13       22.04       27.79      4.06 o
  -9   2  13       91.10       88.86      5.70 o
  -8   2  13       19.48       14.99      2.73 o
  -7   2  13        6.33        8.43      1.55 o
  -6   2  13        5.42        8.16      1.63 o
  -5   2  13        7.42        7.90      1.46 o
  -4   2  13      205.50      216.79      4.67 o
  -3   2  13        1.56        1.21      0.63 o
  -2   2  13        8.86        7.67      1.17 o
  -1   2  13        8.70        8.56      1.43 o
   0   2  13        2.37        2.18      1.02 o
   1   2  13       53.78       54.51      3.64 o
   2   2  13       24.56       29.37      5.43 o
   3   2  13        0.80        0.00      1.11 o
   4   2  13       30.38       31.11      3.79 o
   5   2  13        0.93        0.00      2.46 o
   6   2  13       62.36       60.63      4.19 o
   7   2  13       56.30       54.10      5.30 o
   8   2  13        2.41        3.02      2.48 o
   9   2  13        3.60        3.93      2.80 o
 -10   3  13        1.83        1.38      3.04 o
  -9   3  13       79.21       77.49      5.76 o
  -8   3  13       49.25       45.12      4.50 o
  -7   3  13        0.20        0.00      1.41 o
  -6   3  13      218.24      181.45      5.99 o
  -5   3  13        9.53        9.25      1.93 o
  -4   3  13        0.20        0.00      1.13 o
  -3   3  13       49.01       43.78      2.75 o
  -2   3  13        4.08        5.10      1.44 o
  -1   3  13        7.78        8.84      1.69 o
   0   3  13       24.92       24.44      2.22 o
   1   3  13        1.54        0.00      1.34 o
   2   3  13        3.14        4.87      1.53 o
   3   3  13        0.12        1.24      1.38 o
   4   3  13        2.99        2.09      2.19 o
   5   3  13       35.52       33.85      2.88 o
   6   3  13       19.94       19.85      2.60 o
   7   3  13       21.75       23.62      2.67 o
   8   3  13        5.47        5.07      3.41 o
  -9   4  13        3.09        3.85      3.06 o
  -8   4  13        1.26        0.52      2.01 o
  -7   4  13       10.45       13.26      2.44 o
  -6   4  13       21.39       17.66      2.47 o
  -5   4  13        0.52        2.83      1.97 o
  -4   4  13       35.35       37.97      3.97 o
  -3   4  13       15.56       22.40      3.20 o
  -2   4  13      230.38      222.66      6.58 o
  -1   4  13      545.93      535.45     11.82 o
   0   4  13       50.16       46.22      3.15 o
   1   4  13       62.77       51.32      4.13 o
   2   4  13       23.55       16.25      2.69 o
   3   4  13        3.81        4.99      2.03 o
   4   4  13       18.06       14.54      2.52 o
   5   4  13        0.04        1.48      2.14 o
   6   4  13        1.60        1.79      2.13 o
   7   4  13        0.02        0.83      1.96 o
   8   4  13        0.16        2.97      2.30 o
  -8   5  13        0.02       10.74      4.55 o
  -7   5  13        3.27        2.64      3.85 o
  -6   5  13       39.45       31.41      5.53 o
  -5   5  13        4.94        3.44      2.25 o
  -4   5  13        0.55        0.00      1.60 o
  -3   5  13        1.05        0.00      1.75 o
  -2   5  13        0.55        1.37      1.70 o
  -1   5  13        2.60        2.03      1.79 o
   0   5  13       79.10       85.40      4.41 o
   1   5  13        0.10        0.00      1.58 o
   2   5  13        4.40        1.70      2.22 o
   3   5  13       40.28       34.64      3.49 o
   4   5  13       14.34       19.38      3.18 o
   5   5  13       31.79       29.30      4.07 o
   6   5  13        2.49        1.47      2.49 o
   7   5  13        0.01        1.71      3.72 o
  -7   6  13        0.38        0.00      3.29 o
  -6   6  13        1.24        6.19      3.24 o
  -5   6  13        0.29        3.55      4.18 o
  -4   6  13        4.84        3.89      2.39 o
  -3   6  13        0.02        0.00      4.09 o
  -2   6  13        0.00        0.00      3.30 o
  -1   6  13      166.43      168.94      6.45 o
   0   6  13       19.23       19.03      3.13 o
   1   6  13        0.03        0.00      1.77 o
   2   6  13        1.14        0.00      2.44 o
   3   6  13        4.29        4.37      4.23 o
   4   6  13        1.39        0.00      3.23 o
   5   6  13       14.07       11.35      3.47 o
  -4   7  13        7.67       14.79      5.24 o
  -3   7  13        2.33        0.00      2.63 o
  -2   7  13       48.91       47.19      5.06 o
  -1   7  13       21.19       19.44      3.85 o
   0   7  13        0.02        1.44      2.53 o
   1   7  13        1.49        0.77      2.15 o
   2   7  13        0.16        0.46      2.78 o
   3   7  13       14.64        5.48      5.46 o
 -10   0  14        6.66        7.97      4.00 o
  -8   0  14      619.58      665.56     30.08 o
  -6   0  14        0.03        4.79      2.53 o
  -4   0  14      234.61      245.72      7.31 o
  -2   0  14        0.48        0.00      1.23 o
   0   0  14       13.00       10.00      1.77 o
   2   0  14       75.26       75.90      6.08 o
   4   0  14        3.23        1.30      2.21 o
   6   0  14      314.50      319.08     16.15 o
   8   0  14        0.57        0.00      3.07 o
 -10   1  14        1.63        2.82      2.71 o
  -9   1  14       18.69       17.88      3.11 o
  -8   1  14      246.10      275.41      9.71 o
  -7   1  14        2.14        2.91      2.01 o
  -6   1  14       25.03       18.96      2.54 o
  -5   1  14        0.52        2.26      1.37 o
  -4   1  14      271.11      284.29      6.39 o
  -3   1  14        7.78       11.09      1.34 o
  -2   1  14        0.54        0.00      0.74 o
  -1   1  14      259.34      256.36      4.98 o
   0   1  14       73.00       73.23      4.99 o
   1   1  14      381.09      393.70     13.02 o
   2   1  14       65.80       70.68      3.46 o
   3   1  14       22.47       26.03      2.33 o
   4   1  14        0.61        0.00      1.45 o
   5   1  14        1.83        0.00      1.40 o
   6   1  14      223.28      255.96      7.94 o
   7   1  14        2.61        3.25      2.15 o
   8   1  14        2.89        4.87      3.51 o
 -10   2  14        2.03        5.02      3.02 o
  -9   2  14        0.13        1.27      2.43 o
  -8   2  14      238.52      269.98      8.34 o
  -7   2  14        0.98        2.93      1.95 o
  -6   2  14      155.47      148.96      4.69 o
  -5   2  14        0.03        0.20      1.31 o
  -4   2  14      141.14      154.47      4.28 o
  -3   2  14      161.54      165.97      4.41 o
  -2   2  14       60.89       47.53      2.72 o
  -1   2  14      452.69      433.95     12.35 o
   0   2  14       10.09        9.66      1.56 o
   1   2  14       49.55       50.11      3.21 o
   2   2  14        3.94        3.22      1.49 o
   3   2  14       16.52       16.25      2.24 o
   4   2  14       42.05       32.70      8.04 o
   5   2  14       28.86       29.92      4.03 o
   6   2  14       25.33       27.25      5.34 o
   7   2  14       35.57       38.14      4.18 o
   8   2  14        0.33        5.69      2.75 o
 -10   3  14        7.90        2.18      6.17 o
  -9   3  14        2.53        3.97      3.46 o
  -8   3  14       82.54      103.14      6.20 o
  -7   3  14        0.45        0.00      1.70 o
  -6   3  14        8.39        7.26      2.00 o
  -5   3  14       17.11       12.92      2.41 o
  -4   3  14       55.26       58.16      4.65 o
  -3   3  14       23.49       24.47      3.00 o
  -2   3  14      135.70      118.83      4.41 o
  -1   3  14        5.77        6.41      1.57 o
   0   3  14       37.29       37.47      2.71 o
   1   3  14      125.23      122.55      5.11 o
   2   3  14        3.48        6.01      1.74 o
   3   3  14       18.46       16.93      2.37 o
   4   3  14       18.08       21.27      2.69 o
   5   3  14        1.46        1.43      1.76 o
   6   3  14       50.92       58.23      7.38 o
   7   3  14        1.63        0.00      2.51 o
   8   3  14        8.84       10.21      3.52 o
  -9   4  14        4.91        5.34      3.44 o
  -8   4  14       23.06       29.39      3.36 o
  -7   4  14        0.21        0.56      2.08 o
  -6   4  14       21.73       15.57      3.13 o
  -5   4  14       12.45       13.03      2.85 o
  -4   4  14       35.61       37.13      3.94 o
  -3   4  14        3.22        0.00      2.37 o
  -2   4  14       24.37       25.91      2.71 o
  -1   4  14     1298.12     1352.08     24.92 o
   0   4  14      202.18      207.75      6.42 o
   1   4  14       14.64       15.20      2.72 o
   2   4  14        1.43        3.47      1.76 o
   3   4  14        3.50        4.06      1.88 o
   4   4  14       20.14       18.86      2.85 o
   5   4  14       19.12       22.50      3.01 o
   6   4  14        0.00        2.64      2.46 o
   7   4  14        0.03        3.53      2.17 o
  -8   5  14        1.25        6.66      3.00 o
  -7   5  14        0.86        0.00      2.37 o
  -6   5  14      102.28       85.28      5.93 o
  -5   5  14        1.93        4.90      2.29 o
  -4   5  14        0.10        0.00      2.42 o
  -3   5  14        2.35        2.87      2.75 o
  -2   5  14        4.82        4.16      1.81 o
  -1   5  14       17.12       24.07      2.76 o
   0   5  14        4.17        1.45      1.84 o
   1   5  14        0.29        1.39      1.86 o
   2   5  14        0.51        0.00      1.68 o
   3   5  14       12.36        8.52      2.76 o
   4   5  14       40.04       38.30      4.25 o
   5   5  14        0.97        3.55      3.88 o
   6   5  14       19.50       22.17      4.02 o
  -6   6  14        1.07        4.70      2.81 o
  -5   6  14        0.16        0.00      2.21 o
  -4   6  14        0.55        0.24      2.16 o
  -3   6  14        0.89        0.35      3.25 o
  -2   6  14       91.66       94.67      6.20 o
  -1   6  14        1.98        3.60      3.09 o
   0   6  14        1.66        0.00      2.16 o
   1   6  14        0.07        0.00      2.07 o
   2   6  14        0.26        0.08      2.07 o
   3   6  14       12.30       15.46      3.08 o
   4   6  14        0.57        0.97      3.45 o
   5   6  14        0.63        3.51      3.87 o
  -3   7  14       30.77       29.46      4.56 o
  -2   7  14       45.25       34.19      4.89 o
  -1   7  14       43.85       50.51      5.27 o
   0   7  14        0.12        1.74      2.72 o
   1   7  14        0.08        0.00      2.63 o
   2   7  14        5.12        5.63      3.11 o
  -9   0  15      147.92      136.27     11.99 o
  -7   0  15        0.03        5.70      3.02 o
  -5   0  15        0.12        0.83      1.28 o
  -3   0  15      178.35      177.56      5.94 o
  -1   0  15       62.72       63.56      3.86 o
   1   0  15      300.33      339.96     15.56 o
   3   0  15        4.03        3.75      2.36 o
   5   0  15       25.01       33.68      5.14 o
   7   0  15        0.00        0.00      2.95 o
 -10   1  15        1.25        5.82      3.06 o
  -9   1  15       32.04       32.19      3.80 o
  -8   1  15       54.29       50.37      5.03 o
  -7   1  15        2.70        2.26      2.12 o
  -6   1  15        4.72        6.62      1.51 o
  -5   1  15       13.06       16.55      1.93 o
  -4   1  15        0.40        0.00      0.87 o
  -3   1  15      221.66      241.34      5.10 o
  -2   1  15       34.54       27.44      1.88 o
  -1   1  15       22.29       26.19      3.64 o
   0   1  15       38.44       40.26      2.46 o
   1   1  15        8.30        7.78      1.64 o
   2   1  15       92.26      108.84      4.42 o
   3   1  15        7.10        8.83      1.72 o
   4   1  15       14.47       12.21      2.55 o
   5   1  15       14.46       10.86      3.03 o
   6   1  15       37.03       37.43      4.10 o
   7   1  15       19.78       18.62      3.38 o
   8   1  15        7.11       10.21      4.28 o
 -10   2  15        0.20        0.00      3.67 o
  -9   2  15        4.28        6.99      3.20 o
  -8   2  15       20.11       22.14      3.76 o
  -7   2  15        0.26        0.59      2.41 o
  -6   2  15       16.22       12.29      2.20 o
  -5   2  15        1.18        1.65      1.49 o
  -4   2  15        6.94        6.06      2.50 o
  -3   2  15        5.61        5.15      1.82 o
  -2   2  15        3.32        3.06      1.29 o
  -1   2  15      383.29      398.84     10.41 o
   0   2  15      110.63       91.60      6.92 o
   1   2  15      117.99      120.44      7.62 o
   2   2  15        0.07        0.00      1.62 o
   3   2  15       56.40       62.92      3.67 o
   4   2  15       21.43       25.64      3.34 o
   5   2  15        9.00        6.79      2.47 o
   6   2  15      269.01      296.05      9.01 o
   7   2  15        4.07        5.97      3.19 o
   8   2  15        8.22        9.41      3.05 o
  -9   3  15       55.85       65.81      5.96 o
  -8   3  15        3.53        6.30      3.38 o
  -7   3  15       11.97        9.67      3.81 o
  -6   3  15        8.08        9.40      2.42 o
  -5   3  15        0.49        0.46      1.76 o
  -4   3  15       13.08       13.83      3.12 o
  -3   3  15       13.38       15.50      2.02 o
  -2   3  15       36.11       41.02      2.92 o
  -1   3  15      624.94      648.20     15.53 o
   0   3  15        0.39        1.56      1.39 o
   1   3  15      301.73      320.77     14.40 o
   2   3  15        0.01        0.00      1.76 o
   3   3  15       21.44       21.50      2.65 o
   4   3  15      106.24       92.08      4.61 o
   5   3  15        7.05        5.26      1.93 o
   6   3  15       57.78       58.66      5.49 o
   7   3  15       11.69        7.14      2.98 o
   8   3  15        1.71        0.00      3.85 o
  -8   4  15        6.73       13.30      8.68 o
  -7   4  15       17.24       11.75      3.30 o
  -6   4  15        6.46        4.98      2.26 o
  -5   4  15        4.17        1.02      2.06 o
  -4   4  15       17.63       19.70      3.18 o
  -3   4  15       23.48       22.79      3.34 o
  -2   4  15        8.73        8.62      2.04 o
  -1   4  15       93.91       94.43      4.43 o
   0   4  15       41.29       37.55      3.00 o
   1   4  15        0.81        0.00      1.57 o
   2   4  15        2.02        1.20      1.73 o
   3   4  15        7.66        6.36      2.07 o
   4   4  15        3.16        0.44      1.66 o
   5   4  15        0.00        1.37      1.95 o
   6   4  15        1.67        5.42      2.64 o
   7   4  15        0.35        0.92      2.82 o
  -7   5  15        1.40        2.96      2.85 o
  -6   5  15        2.37        6.00      3.16 o
  -5   5  15       28.27       22.40      3.58 o
  -4   5  15        0.06        0.00      1.79 o
  -3   5  15        6.16        6.47      2.66 o
  -2   5  15        0.30        1.86      1.68 o
  -1   5  15       19.39       25.06      2.96 o
   0   5  15       11.86       16.07      2.90 o
   1   5  15        6.27        6.71      2.39 o
   2   5  15        0.13        0.00      1.87 o
   3   5  15       12.08        9.86      3.81 o
   4   5  15       22.39       19.14      4.04 o
   5   5  15        8.44        9.97      3.29 o
   6   5  15        6.33        4.93      3.99 o
  -6   6  15       19.76       19.51      5.79 o
  -5   6  15        3.04        1.38      2.82 o
  -4   6  15        1.12        0.00      4.38 o
  -3   6  15        2.48        0.18      2.45 o
  -2   6  15        0.06        0.00      2.41 o
  -1   6  15      311.10      293.39      9.03 o
   0   6  15       21.38       17.49      3.75 o
   1   6  15        4.07        0.96      4.30 o
   2   6  15        3.41        0.99      2.18 o
   3   6  15        1.91        4.56      2.68 o
   4   6  15        0.03        0.00      3.42 o
  -2   7  15        2.67        1.09      3.54 o
  -1   7  15       70.55       65.66      7.27 o
   0   7  15        2.31        0.00      2.67 o
   1   7  15       15.48       12.37     12.19 o
 -10   0  16        3.04        0.00      5.93 o
  -8   0  16       23.04       39.49      5.24 o
  -6   0  16        0.57        1.29      2.44 o
  -4   0  16       49.11       46.79      3.30 o
  -2   0  16       63.08       69.04      4.66 o
   0   0  16       13.71       19.04      3.87 o
   2   0  16       60.90       70.44      6.38 o
   4   0  16       25.31       30.55      4.90 o
   6   0  16       80.55       59.90      7.20 o
   8   0  16        0.04        0.00      3.13 o
 -10   1  16        0.08        0.41      3.18 o
  -9   1  16       31.27       44.62      5.42 o
  -8   1  16       23.04       25.65      3.41 o
  -7   1  16        2.52        0.00      2.22 o
  -6   1  16       16.77       15.94      2.09 o
  -5   1  16        0.85        1.28      1.40 o
  -4   1  16       36.79       45.04      2.56 o
  -3   1  16       12.74       10.51      1.51 o
  -2   1  16       13.12       17.46      1.95 o
  -1   1  16       63.62       72.54      3.35 o
   0   1  16        1.54        3.35      1.37 o
   1   1  16       82.55       88.68      4.10 o
   2   1  16        2.73        1.07      1.38 o
   3   1  16        0.02        1.97      1.72 o
   4   1  16       27.19       22.43      4.32 o
   5   1  16        0.08        2.48      2.08 o
   6   1  16      172.48      189.55      8.71 o
   7   1  16        0.01        0.59      2.80 o
   8   1  16        0.85        0.00      3.37 o
  -9   2  16      115.55      103.68      7.66 o
  -8   2  16        0.16        2.87      4.25 o
  -7   2  16       11.85       12.44      3.18 o
  -6   2  16        0.76        1.23      1.60 o
  -5   2  16        0.09        1.42      1.64 o
  -4   2  16      150.96      112.76     34.26 o
  -3   2  16       14.05       12.97      2.54 o
  -2   2  16      270.26      263.28      6.98 o
  -1   2  16        0.68        0.26      1.23 o
   0   2  16       26.34       25.51      2.84 o
   1   2  16        0.11        0.00      1.70 o
   2   2  16       43.25       40.95      4.23 o
   3   2  16        4.58        2.95      1.69 o
   4   2  16        0.00        0.07      1.80 o
   5   2  16        2.78        1.73      2.20 o
   6   2  16      123.65      166.36      6.48 o
   7   2  16       16.41       17.59      5.40 o
   8   2  16        9.75        9.12      5.82 o
  -9   3  16       13.30       14.86      4.33 o
  -8   3  16        5.61        2.20      3.08 o
  -7   3  16        0.82        1.31      2.78 o
  -6   3  16       13.40        7.48      2.51 o
  -5   3  16        3.17        6.73      2.44 o
  -4   3  16        1.49        0.00      2.52 o
  -3   3  16       32.61       32.65      4.24 o
  -2   3  16       23.43       17.98      2.32 o
  -1   3  16        0.52        1.41      2.00 o
   0   3  16      158.30      165.73      9.27 o
   1   3  16        8.11        8.11      3.16 o
   2   3  16       85.82       96.50      7.24 o
   3   3  16        1.73        1.23      2.07 o
   4   3  16        2.18        3.18      1.90 o
   5   3  16        0.98        1.11      2.12 o
   6   3  16        2.40        6.12      2.98 o
   7   3  16        4.45        6.47      3.34 o
  -8   4  16        0.00        0.92      4.93 o
  -7   4  16        8.48        8.90      2.95 o
  -6   4  16       31.09       23.45      5.21 o
  -5   4  16       18.68       19.04      3.28 o
  -4   4  16       23.03       27.50      3.63 o
  -3   4  16        0.22        0.00      1.68 o
  -2   4  16       31.78       29.89      2.84 o
  -1   4  16       91.82       88.31      4.32 o
   0   4  16        0.42        1.15      1.50 o
   1   4  16        0.76        2.52      1.69 o
   2   4  16        0.74        0.00      2.25 o
   3   4  16        9.59        9.44      2.37 o
   4   4  16       11.04        5.67      2.33 o
   5   4  16        3.91        7.00      2.43 o
   6   4  16       54.84       62.08      9.68 o
  -7   5  16        0.53        0.00      2.61 o
  -6   5  16        0.79        0.00      2.27 o
  -5   5  16        5.89        3.67      2.54 o
  -4   5  16        0.36        0.32      2.13 o
  -3   5  16        0.25        0.00      1.99 o
  -2   5  16       94.08       83.13      5.70 o
  -1   5  16       18.01       18.14      2.73 o
   0   5  16       27.52       24.15      4.78 o
   1   5  16        7.91        7.76      2.56 o
   2   5  16        0.58        0.70      1.98 o
   3   5  16        0.12        0.00      1.66 o
   4   5  16       25.88       21.40      3.43 o
   5   5  16        8.62       15.44      3.75 o
  -5   6  16        0.76        0.00      2.67 o
  -4   6  16        0.21        0.00      2.64 o
  -3   6  16        0.02        0.00      2.34 o
  -2   6  16        1.09        0.52      2.52 o
  -1   6  16        0.30        0.00      2.09 o
   0   6  16        1.72        1.23      3.09 o
   1   6  16       10.93        9.98      3.20 o
   2   6  16        9.46       12.36      3.14 o
   3   6  16        2.27        0.00      2.22 o
  -9   0  17       14.68       11.04      4.27 o
  -7   0  17        8.13        6.13      3.41 o
  -5   0  17       21.48       16.19      2.80 o
  -3   0  17       15.23       14.33      2.29 o
  -1   0  17      111.47      112.47      8.18 o
   1   0  17       61.73       51.99      5.64 o
   3   0  17        0.00        0.00      2.36 o
   5   0  17       13.12       16.12      4.61 o
   7   0  17        1.69        2.63      3.93 o
  -9   1  17       12.78        5.62      4.49 o
  -8   1  17        5.49        0.05      3.45 o
  -7   1  17        2.06        5.91      2.73 o
  -6   1  17       27.69       32.78      3.75 o
  -5   1  17        5.81        2.49      1.77 o
  -4   1  17       78.61       89.69      3.78 o
  -3   1  17        6.41        9.02      1.75 o
  -2   1  17       92.18       90.34      3.79 o
  -1   1  17       27.18       25.79      2.29 o
   0   1  17        3.18        6.74      1.93 o
   1   1  17       81.64       79.92      4.91 o
   2   1  17        8.98       10.28      3.19 o
   3   1  17        9.84       12.20      2.50 o
   4   1  17        2.23        2.32      2.67 o
   5   1  17        0.03        1.40      2.18 o
   6   1  17        0.44        0.00      1.87 o
   7   1  17       11.10        5.21      2.57 o
  -9   2  17       29.31       31.00      7.06 o
  -8   2  17       60.40       66.42      7.14 o
  -7   2  17        0.00        2.61      2.67 o
  -6   2  17       55.11       46.42      4.30 o
  -5   2  17        8.76        8.89      2.40 o
  -4   2  17        4.15        5.71      2.07 o
  -3   2  17       13.64       12.12      1.86 o
  -2   2  17      108.99      101.75      4.16 o
  -1   2  17      326.11      347.26     11.55 o
   0   2  17       25.97       18.93      2.44 o
   1   2  17        3.84        6.84      1.77 o
   2   2  17        0.05        0.00      2.05 o
   3   2  17        0.12        0.67      1.62 o
   4   2  17        0.85        0.19      2.04 o
   5   2  17       49.34       44.26      4.42 o
   6   2  17       11.50       10.16      3.13 o
   7   2  17       20.65       18.95      6.02 o
  -8   3  17        9.75       16.82      5.00 o
  -7   3  17        2.20        0.80      2.21 o
  -6   3  17        4.83        2.47      2.15 o
  -5   3  17       10.63        8.17      2.57 o
  -4   3  17       27.67       25.45      3.31 o
  -3   3  17        2.63        0.00      1.42 o
  -2   3  17      152.39      140.29      6.60 o
  -1   3  17       44.02       47.60      3.39 o
   0   3  17        0.08        1.54      1.63 o
   1   3  17       27.29       28.15      3.34 o
   2   3  17        0.00        0.00      1.46 o
   3   3  17       44.29       42.75      3.65 o
   4   3  17        4.42        5.21      2.14 o
   5   3  17       33.75       34.55      4.35 o
   6   3  17       11.89       12.69      3.56 o
  -7   4  17        0.37        0.00      2.17 o
  -6   4  17       27.63       21.39      3.66 o
  -5   4  17        0.51        1.62      2.18 o
  -4   4  17       50.45       52.31      4.72 o
  -3   4  17        0.32        0.00      1.83 o
  -2   4  17       52.26       52.70      4.26 o
  -1   4  17       41.54       42.16      3.89 o
   0   4  17        3.09        4.21      1.98 o
   1   4  17        4.78        6.92      2.44 o
   2   4  17        1.26        0.70      1.70 o
   3   4  17        7.77        3.22      2.11 o
   4   4  17        4.17        4.74      3.34 o
   5   4  17       41.10       31.31      7.94 o
  -6   5  17        0.11        3.99      3.20 o
  -5   5  17        1.19        0.23      2.59 o
  -4   5  17        4.30        1.90      2.53 o
  -3   5  17        1.99        0.00      2.08 o
  -2   5  17        8.51        5.33      2.68 o
  -1   5  17       93.12       86.59      4.86 o
   0   5  17        0.49        0.00      1.87 o
   1   5  17        1.69        0.00      2.15 o
   2   5  17        2.89        0.63      3.33 o
   3   5  17        0.08        1.83      2.18 o
   4   5  17        7.17        5.12      2.52 o
  -4   6  17        6.45       12.53      3.88 o
  -3   6  17        0.01        0.00      2.73 o
  -2   6  17       61.70       58.94      5.90 o
  -1   6  17       13.02       18.37      4.03 o
   0   6  17        0.01        0.15      2.80 o
   1   6  17       17.58       18.15      4.85 o
   2   6  17        0.15        0.00      2.52 o
  -8   0  18       17.43       14.13      4.27 o
  -6   0  18      125.66      136.20      7.99 o
  -4   0  18        4.97        2.26      2.24 o
  -2   0  18      190.45      175.14     10.69 o
   0   0  18       48.35       44.46      5.64 o
   2   0  18        2.10        0.12      2.18 o
   4   0  18       39.88       41.83      5.96 o
   6   0  18       42.47       37.55      6.55 o
  -9   1  18       11.76       13.56      4.07 o
  -8   1  18       37.23       38.60      4.66 o
  -7   1  18        0.52        1.40      3.04 o
  -6   1  18        1.29        0.55      2.46 o
  -5   1  18        0.65        0.00      1.69 o
  -4   1  18        0.72        0.53      1.40 o
  -3   1  18        8.21        9.48      1.88 o
  -2   1  18      196.95      179.71      6.03 o
  -1   1  18      191.70      208.08      6.12 o
   0   1  18       20.71       18.75      2.93 o
   1   1  18        5.29        4.15      1.84 o
   2   1  18        4.10        7.66      2.24 o
   3   1  18       31.34       29.80      4.90 o
   4   1  18        9.14       11.14      4.19 o
   5   1  18       42.49       38.37      4.35 o
   6   1  18        1.41        4.74      2.67 o
   7   1  18        0.00        0.99      2.89 o
  -9   2  18        2.83        4.71      4.00 o
  -8   2  18       19.58       23.89      9.20 o
  -7   2  18        0.03        0.00      3.34 o
  -6   2  18       35.00       43.42      4.10 o
  -5   2  18       12.87       12.16      2.85 o
  -4   2  18       53.83       50.91      4.11 o
  -3   2  18        1.93        3.95      1.60 o
  -2   2  18       76.81       78.22      3.93 o
  -1   2  18      105.93      121.77      4.71 o
   0   2  18        9.53        9.14      2.07 o
   1   2  18      112.69      121.57      6.91 o
   2   2  18        6.88        5.53      2.23 o
   3   2  18       21.24       15.80      3.10 o
   4   2  18        1.23        2.23      2.13 o
   5   2  18        0.16        0.00      2.03 o
   6   2  18       49.70       54.10      7.94 o
  -8   3  18       37.91       55.12      7.81 o
  -7   3  18        1.59        0.00      2.31 o
  -6   3  18       62.23       55.97      8.41 o
  -5   3  18        1.23        1.90      2.25 o
  -4   3  18       45.78       51.40      6.78 o
  -3   3  18        8.59       10.46      2.25 o
  -2   3  18        0.71        0.00      1.50 o
  -1   3  18      317.39      331.54     12.65 o
   0   3  18        0.37        1.10      1.73 o
   1   3  18       48.99       48.31      6.38 o
   2   3  18        3.91        4.15      1.98 o
   3   3  18        0.01        0.00      2.31 o
   4   3  18       17.21       17.09      3.33 o
   5   3  18        3.89        0.00      2.46 o
   6   3  18       25.27       23.49      4.24 o
  -7   4  18        2.11        1.92      2.92 o
  -6   4  18        0.01        2.57      2.58 o
  -5   4  18        0.67        1.11      2.11 o
  -4   4  18        2.29        0.82      2.51 o
  -3   4  18        7.32        5.39      2.40 o
  -2   4  18        6.77        4.44      1.84 o
  -1   4  18       24.41       20.72      2.64 o
   0   4  18        1.54        3.63      2.21 o
   1   4  18        8.94        8.23      2.45 o
   2   4  18        3.59        4.63      2.25 o
   3   4  18       10.56       12.21      2.67 o
   4   4  18        3.84        0.00      2.13 o
   5   4  18       29.83       37.61      6.44 o
  -6   5  18        0.91        0.00      3.39 o
  -5   5  18        0.07        0.71      3.22 o
  -4   5  18       13.74       12.45      3.24 o
  -3   5  18       16.83       11.89      3.82 o
  -2   5  18        1.60        0.00      2.11 o
  -1   5  18        4.70        5.42      3.60 o
   0   5  18       14.48        8.88      6.55 o
   1   5  18       13.94       11.18      2.80 o
   2   5  18        4.77        6.96      2.71 o
   3   5  18        0.18        3.42      2.50 o
   4   5  18        5.83        9.35      3.76 o
  -2   6  18        1.88        0.00      4.85 o
  -1   6  18       40.86       35.48      6.66 o
   0   6  18        4.15        4.34      2.90 o
   1   6  18       12.18       22.17      4.04 o
  -7   0  19       11.20       12.61      6.26 o
  -5   0  19        1.99        4.92      2.82 o
  -3   0  19        0.18        2.89      2.69 o
  -1   0  19      136.53      167.91     10.80 o
   1   0  19        6.26        7.53      3.31 o
   3   0  19       29.97       31.44      5.34 o
   5   0  19        1.89        6.82      3.48 o
  -8   1  19        1.05        6.59      3.38 o
  -7   1  19       15.82       21.83      4.87 o
  -6   1  19       10.07       12.97      5.33 o
  -5   1  19        0.08        0.00      1.77 o
  -4   1  19        0.21        1.73      1.49 o
  -3   1  19        0.30        0.00      1.45 o
  -2   1  19       13.05       10.96      2.31 o
  -1   1  19      396.69      456.43     21.21 o
   0   1  19        4.02        4.45      1.97 o
   1   1  19        0.41        3.09      1.79 o
   2   1  19        7.27        8.07      2.29 o
   3   1  19        9.41        7.27      2.50 o
   4   1  19        8.80        3.55      2.29 o
   5   1  19        3.36        3.96      2.59 o
   6   1  19       35.82       35.14      4.59 o
  -8   2  19       14.53       14.87      5.18 o
  -7   2  19       27.82       15.46      4.96 o
  -6   2  19        2.90        4.69      3.26 o
  -5   2  19        0.61        0.00      1.97 o
  -4   2  19        0.11        0.51      1.96 o
  -3   2  19        5.14        3.61      1.64 o
  -2   2  19        5.12        3.44      1.64 o
  -1   2  19       58.12       61.00      3.70 o
   0   2  19        0.24        0.00      1.55 o
   1   2  19       49.56       46.86      6.72 o
   2   2  19        2.22        1.26      1.90 o
   3   2  19        4.66        4.99      2.37 o
   4   2  19       34.43       25.32      6.72 o
   5   2  19       10.83       11.25      3.13 o
   6   2  19        5.49        7.23      3.25 o
  -7   3  19        0.41        2.21      3.76 o
  -6   3  19        0.02        0.00      2.10 o
  -5   3  19        0.79        0.62      2.27 o
  -4   3  19        1.64        5.54      2.32 o
  -3   3  19       12.62       10.88      2.12 o
  -2   3  19        1.22        1.38      1.60 o
  -1   3  19       10.75       10.86      2.17 o
   0   3  19       10.97       11.80      4.13 o
   1   3  19       13.41       13.01      2.71 o
   2   3  19       10.46       10.59      2.49 o
   3   3  19        5.88        1.36      2.15 o
   4   3  19        2.73        4.02      2.62 o
   5   3  19       17.29       18.27      4.04 o
  -6   4  19        0.09        0.00      4.71 o
  -5   4  19        5.51        5.52      2.64 o
  -4   4  19        0.89        2.83      2.94 o
  -3   4  19        1.10        0.00      4.36 o
  -2   4  19        8.08        6.80      2.05 o
  -1   4  19       27.54       26.65      2.98 o
   0   4  19        0.00        2.29      2.16 o
   1   4  19       31.11       29.30      3.52 o
   2   4  19        5.78        2.32      2.52 o
   3   4  19        0.00        3.62      2.25 o
   4   4  19        5.21        3.51      3.63 o
  -5   5  19        0.69        2.63      3.71 o
  -4   5  19        2.18        0.23      3.04 o
  -3   5  19        2.62        0.68      3.96 o
  -2   5  19        6.65        7.34      2.98 o
  -1   5  19        3.41        1.07      2.19 o
   0   5  19       12.44       14.05      3.21 o
   1   5  19       59.25       67.67      5.28 o
   2   5  19        0.16        0.09      2.46 o
   3   5  19        1.33        0.00      4.90 o
  -8   0  20        2.64        5.40      6.35 o
  -6   0  20        7.51       18.95      6.32 o
  -4   0  20       13.49       12.40      3.75 o
  -2   0  20      421.23      452.01     20.69 o
   0   0  20        2.78        4.81      3.16 o
   2   0  20        1.16        0.00      2.36 o
   4   0  20       22.89       19.54      4.93 o
   6   0  20        0.04        0.18      4.43 o
  -8   1  20        2.37        6.38      4.54 o
  -7   1  20       19.52       20.12      5.06 o
  -6   1  20        7.12        5.90      6.17 o
  -5   1  20        4.53        5.25      2.63 o
  -4   1  20        7.29        6.68      3.77 o
  -3   1  20        6.47        6.23      2.34 o
  -2   1  20      118.11      114.18      6.35 o
  -1   1  20        6.40        9.66      2.50 o
   0   1  20       17.57       15.46      2.84 o
   1   1  20       22.88       25.24      4.07 o
   2   1  20        1.76        0.00      1.66 o
   3   1  20        0.03        0.00      2.70 o
   4   1  20        5.38        7.09      3.37 o
   5   1  20        0.13        0.00      2.72 o
  -7   2  20        0.36        0.30      3.97 o
  -6   2  20       16.56       16.72      3.25 o
  -5   2  20        0.20        0.00      2.14 o
  -4   2  20        3.25        4.84      2.47 o
  -3   2  20        3.98        2.64      2.64 o
  -2   2  20       53.94       56.54      4.52 o
  -1   2  20       23.25       23.33      2.98 o
   0   2  20        9.20        8.81      2.34 o
   1   2  20        6.72        3.89      2.18 o
   2   2  20        0.07        0.00      1.60 o
   3   2  20        1.09        1.98      2.12 o
   4   2  20       10.08        6.55      4.80 o
   5   2  20        2.27        3.38      3.01 o
  -7   3  20        7.22        6.23      4.89 o
  -6   3  20        0.20        1.69      2.35 o
  -5   3  20       12.54       16.62      3.27 o
  -4   3  20        8.09        2.62      2.36 o
  -3   3  20        1.92        0.00      2.05 o
  -2   3  20       82.12       81.70      9.05 o
  -1   3  20        1.84        0.73      1.63 o
   0   3  20        7.85        7.15      2.47 o
   1   3  20        1.80        3.07      1.98 o
   2   3  20        1.96        0.00      1.71 o
   3   3  20        0.16        0.00      2.25 o
   4   3  20        9.02       11.03      3.56 o
  -6   4  20        0.68        3.13      2.97 o
  -5   4  20        8.18        9.88      3.51 o
  -4   4  20       14.18       12.86      3.19 o
  -3   4  20        7.11        4.45      2.63 o
  -2   4  20        0.02        0.00      1.97 o
  -1   4  20        0.04        0.00      1.73 o
   0   4  20        0.63        0.00      3.62 o
   1   4  20        1.30        3.19      2.40 o
   2   4  20        0.42        0.89      2.71 o
   3   4  20        0.10        0.00      2.60 o
  -3   5  20        0.39        0.00      4.31 o
  -2   5  20        0.43        0.00      2.46 o
  -1   5  20        2.95        0.30      2.61 o
   0   5  20       10.69        8.73      3.16 o
   1   5  20        0.07        0.00      3.66 o
  -3   0  21        1.76        0.00      3.04 o
  -1   0  21      211.54      232.97     13.70 o
   1   0  21        0.03        0.83      2.57 o
   3   0  21        2.39        0.00      2.72 o
   5   0  21        3.15        1.65      4.40 o
  -7   1  21       15.53       20.69      7.76 o
  -6   1  21       22.51       27.75      7.56 o
  -5   1  21        2.89        2.12      3.35 o
  -4   1  21        1.66        0.36      3.84 o
  -3   1  21        2.87        0.00      1.92 o
  -2   1  21       19.92       21.48      5.67 o
  -1   1  21       47.70       44.98      4.31 o
   0   1  21        1.41        0.00      1.58 o
   1   1  21        1.17        1.41      2.07 o
   2   1  21        0.97        3.02      3.00 o
   3   1  21       44.89       42.40      9.45 o
   4   1  21        2.54        1.25      3.07 o
   5   1  21        0.05        0.00      3.66 o
  -7   2  21        0.04        0.00      4.22 o
  -6   2  21        0.70        0.00      2.35 o
  -5   2  21        1.20        2.27      2.20 o
  -4   2  21        7.85        8.43      2.59 o
  -3   2  21       11.69        6.38      1.97 o
  -2   2  21      259.46      251.52     25.05 o
  -1   2  21       30.42       28.36      3.68 o
   0   2  21        0.98        1.03      1.98 o
   1   2  21        3.77        2.99      2.11 o
   2   2  21        0.45        1.37      2.13 o
   3   2  21        7.89        7.17      2.88 o
   4   2  21        0.01        0.00      2.61 o
  -6   3  21        5.87        7.60      3.32 o
  -5   3  21        0.53        1.15      3.12 o
  -4   3  21       22.47       12.86      3.10 o
  -3   3  21        4.39        8.45      2.68 o
  -2   3  21        0.77        1.38      1.82 o
  -1   3  21       15.41       17.99      3.67 o
   0   3  21        8.16        7.84      2.61 o
   1   3  21       11.59        8.57      2.92 o
   2   3  21        0.71        0.00      2.15 o
   3   3  21        0.10        0.00      2.32 o
  -4   4  21       32.10       38.88      7.43 o
  -3   4  21        3.26        0.57      2.41 o
  -2   4  21        0.03        0.77      1.87 o
  -1   4  21        1.36        1.45      2.15 o
   0   4  21       21.68       17.06      3.20 o
   1   4  21        8.63       14.45      4.66 o
   2   4  21        0.07        3.99      4.69 o
  -4   0  22        0.01        0.35      2.86 o
  -2   0  22      315.82      349.81     18.01 o
   0   0  22        0.20        0.21      2.51 o
   2   0  22        5.98        2.13      3.45 o
  -5   1  22        1.87        1.33      3.34 o
  -4   1  22        3.03        0.38      2.11 o
  -3   1  22        0.04        0.10      2.12 o
  -2   1  22       33.72       38.33      4.32 o
  -1   1  22        3.45        2.98      2.31 o
   0   1  22        1.41        2.47      2.12 o
   1   1  22        0.08        1.56      2.00 o
   2   1  22        1.19        0.83      2.00 o
   3   1  22       21.99       17.92      3.89 o
  -6   2  22        0.00        1.80      7.03 o
  -5   2  22        0.00        3.28      2.95 o
  -4   2  22        1.00        1.56      2.75 o
  -3   2  22        0.58        0.00      2.42 o
  -2   2  22        0.02        0.00      2.00 o
  -1   2  22      113.73      129.54      8.66 o
   0   2  22       10.75       12.63      3.14 o
   1   2  22        2.71        0.91      2.07 o
   2   2  22        0.75        0.40      2.51 o
   3   2  22        3.81        0.00      3.75 o
  -5   3  22        1.04        0.18      2.65 o
  -4   3  22        2.23        0.00      2.49 o
  -3   3  22        6.61        5.39      2.79 o
  -2   3  22        0.02        1.61      2.00 o
  -1   3  22        0.00        0.83      2.35 o
   0   3  22        0.02        1.04      2.64 o
   1   3  22       15.46       10.78      4.32 o
   2   3  22        0.64        4.37      4.34 o
  -3   4  22        1.54        2.39      4.23 o
  -2   4  22        4.11        5.90      4.74 o
  -1   4  22        0.10        0.00      2.74 o
   0   4  22        0.42        0.00      2.81 o
  -3   0  23        0.65        2.04      3.31 o
   1   0  23        9.12        5.25      3.81 o
  -5   1  23        0.06        3.34      3.78 o
  -4   1  23        0.01        2.13      3.75 o
  -3   1  23       30.46       20.99      3.81 o
  -2   1  23        0.09        2.48      3.69 o
  -1   1  23       20.18       15.90      3.28 o
   0   1  23        0.20        4.56      3.51 o
   1   1  23        0.01        2.18      2.42 o
   2   1  23        0.97        0.00      1.82 o
  -5   2  23        0.20        0.03      3.75 o
  -4   2  23        1.33        0.00      3.48 o
  -3   2  23        0.80        0.00      5.65 o
  -2   2  23        4.55        4.88      3.66 o
  -1   2  23        5.69        4.72      2.74 o
   0   2  23        0.84        5.78      2.58 o
   1   2  23        3.72        3.52      2.77 o
  -2   3  23        1.65        1.00      3.66 o
  -1   3  23        1.40        4.87      4.28 o
   0   3  23        3.39        3.81      3.69 o
  -4   0  24        0.36        0.00      3.22 o
  -2   0  24        5.04        3.37      3.75 o
   0   0  24        1.47        0.71      2.95 o
  -4   1  24        0.06        2.01      4.25 o
  -3   1  24       22.88       17.27      4.63 o
  -2   1  24      182.09      196.46     13.58 o
  -1   1  24        0.70        1.82      2.32 o
   0   1  24        3.09        5.14      3.60 o
  -3   2  24        0.44        0.24      3.42 o
  -2   2  24        1.07        0.00      3.28 o
  -1   2  24        6.16        5.20      3.28 o
 
